# Supplementary material for: Inter-kingdom relationships in Crohn’s disease explored using a multi-omics approach
Source: Gut Microbes. 2021 Jul 9;13(1):1930871. doi: 10.1080/19490976.2021.1930871 (PMC8274447; doi:10.1080/19490976.2021.1930871)
Supplement: Supplemental Material [file KGMI_A_1930871_SM2617.zip]

Archive with 10 entries (9 files):
- Supplementary information/
- Supplementary information/Supplemental online material caption.docx
- Supplementary information/Supplemental_material_1_Supplementary_Methods.pdf
- Supplementary information/Supplemental_material_2_Supplementary_Results_Tables.pdf
- Supplementary information/Supplemental_material_3_Supplementary_Results_Figures.pdf
- Supplementary information/Supplemental_material_4_Table_1.xlsx
- Supplementary information/Supplemental_material_5_Table_2.xlsx
- Supplementary information/Supplemental_material_6_Table_3.xlsx
- Supplementary information/Supplemental_material_7_VOCsRawData.xlsx
- Supplementary information/Supplemental_material_8_Table_4.xlsx
