# Supplementary material for: Inter-kingdom relationships in Crohn’s disease explored using a multi-omics approach
Source: Gut Microbes. 2021 Jul 9;13(1):1930871. doi: 10.1080/19490976.2021.1930871 (PMC8274447; doi:10.1080/19490976.2021.1930871)
Supplement: Supplemental Material [file KGMI_A_1930871_SM2617.zip › Supplementary information/Supplemental_material_4_Table_1.xlsx]

## Sheet: Description
Inter-kingdom relationships in Crohn’s disease explored using a multi-omics approach
Frau et al. Supplemental material 4
Taxa Differential Analysis results (Bacterial 16S rRNA amplicons, British cohort), highlighted are most important OTUs selected with random forest (RF) classification, barcharts of RF are also presented for each comparison (see methods).
The name of the sheet describes the group compared, the taxonomy level and the site (stool, TI terminal ileum, TC transverse colon and SC sigmoid colon)

## Sheet: 16S_OTUs_CDvsCTRL_stool
	baseMean	log2FoldChange	pvalue	padj	Upregulated
OTU268 Bacteroides	819.518	9.95903	1.17861e-28	5.40984e-26	Control	Bar chart showing random forest classifier results, mean decrease accuracy (MDA) shows the decrease in accuracy if an element was discarded from the analysis
OTU48 [Eubacterium] coprostanoligenes group	330.66	8.63374	5.36938e-25	1.23227e-22	Control
OTU27 Ruminococcaceae UCG-014	118.218	7.27162	3.50045e-20	5.35569e-18	Control
OTU137 Methanobrevibacter	85.3623	6.79911	8.04769e-19	9.23472e-17	Control
OTU89 Phascolarctobacterium	150.969	7.39914	7.46695e-18	6.85466e-16	Control
OTU3153 Prevotella 9	226.946	7.67648	2.2027e-17	1.68507e-15	Control
OTU327 Ruminococcaceae NK4A214 group	44.2727	5.84046	3.87569e-17	2.54134e-15	Control
OTU1 Ruminococcaceae UCG-002	344.941	6.62175	1.43913e-16	8.25702e-15	Control
OTU85 Ruminococcaceae UCG-002	202.054	6.38439	8.18027e-16	4.17194e-14	Control
OTU2650 Barnesiella	163.111	6.32134	1.80803e-15	8.29887e-14	Control
OTU906 Faecalibacterium	85.6626	5.26139	4.37983e-14	1.82759e-12	Control
OTU56 Desulfovibrio	48.1097	5.82332	1.0659e-13	4.07708e-12	Control
OTU615 Ruminococcus 1	25.8803	4.87909	1.52197e-13	5.37374e-12	Control
OTU194 Blautia	31.8671	5.35226	2.12553e-13	6.96872e-12	Control
OTU3867 Coprococcus 2	27.6883	5.14324	6.1037e-13	1.86773e-11	Control
OTU361 Morganella	60.3976	-6.37369	1.02746e-12	2.94751e-11	CD
OTU511 Holdemanella	27.8062	5.15331	1.52915e-12	4.12871e-11	Control
OTU30 Christensenellaceae R-7 group	30.1688	5.11073	1.93013e-12	4.92184e-11	Control
OTU177 Ruminiclostridium 6	26.9605	5.10482	2.56511e-12	6.19677e-11	Control	Bar chart showing random forest classifier results, mean decrease gini (MDG) indicates the lost in purity in the model if that element was dropped
OTU162 Bacteroides	136.749	5.68082	2.96222e-12	6.79828e-11	Control
OTU338 Faecalibacterium	28.051	4.85447	4.92186e-12	1.07578e-10	Control
OTU34 Ruminococcaceae UCG-005	77.9332	5.12252	9.50058e-12	1.98217e-10	Control
OTU995 Prevotella 9	44.9867	5.66851	1.10847e-11	2.21212e-10	Control
OTU55 [Eubacterium] coprostanoligenes group	22.2767	4.76152	6.38936e-11	1.22196e-09	Control
OTU203 Ruminococcaceae	14.8854	4.22077	8.42991e-11	1.54773e-09	Control
OTU265 Ruminococcaceae UCG-005	30.5948	4.47202	8.86539e-11	1.56508e-09	Control
OTU13 Megamonas	33.1919	5.1629	1.24552e-10	2.11738e-09	Control
OTU1123 Akkermansia	25.9049	5.04248	2.19758e-10	3.60246e-09	Control
OTU95 [Eubacterium] ruminantium group	25.0959	4.88549	2.31963e-10	3.67142e-09	Control
OTU1712 Dialister	40.3043	5.11034	2.75202e-10	4.21059e-09	Control
OTU1307 Lachnospiraceae UCG-004	19.1462	4.66485	5.62494e-10	8.32854e-09	Control
OTU3870 Parabacteroides	17.6086	-4.65553	1.76881e-09	2.53714e-08	CD
OTU286 Alloprevotella	21.1746	4.7383	1.84586e-09	2.56742e-08	Control
OTU131 Gastranaerophilales	16.9176	4.39704	3.78029e-09	4.95758e-08	Control
OTU457 Lachnospiraceae	19.6303	3.36312	3.68021e-09	4.95758e-08	Control
OTU214 Coprococcus 1	8.95334	3.44745	4.98707e-09	6.35851e-08	Control
OTU1544 Alistipes	274.883	4.41086	5.65155e-09	7.01098e-08	Control
OTU125 Howardella	10.5707	3.58008	6.11104e-09	7.38149e-08	Control
OTU3302 Faecalibacterium	39.1383	4.00818	9.49682e-09	1.1177e-07	Control
OTU127 Anaerotruncus	14.6558	4.12337	1.00145e-08	1.12114e-07	Control
OTU120 metagenome	18.3578	4.34931	9.79637e-09	1.12114e-07	Control
OTU3044 Bacteroides	147.929	4.5939	1.25571e-08	1.37231e-07	Control
OTU2986 Faecalibacterium	15.047	4.21987	1.91392e-08	2.043e-07	Control
OTU1302 Ruminococcaceae UCG-002	9.81394	3.57388	2.61858e-08	2.73166e-07	Control
OTU170 Christensenellaceae R-7 group	8.25893	3.28684	2.93188e-08	2.99052e-07	Control
OTU917 Holdemanella	12.3594	3.9207	3.01913e-08	3.01256e-07	Control
OTU1197 Bilophila	11.7547	-4.05169	7.39455e-08	7.22149e-07	CD
OTU300 Blautia	8.39602	-3.53971	8.90665e-08	8.51699e-07	CD
OTU411 Lachnospiraceae NK4A136 group	9.24382	3.46827	1.04993e-07	9.83504e-07	Control
OTU595 Proteus	9.30961	-3.69164	1.72344e-07	1.58212e-06	CD
OTU281 [Eubacterium] oxidoreducens group	9.64312	3.53406	1.87923e-07	1.69131e-06	Control
OTU2798 Paraprevotella	9.06812	3.46682	2.01304e-07	1.7769e-06	Control
OTU242 Lachnospiraceae UCG-008	7.69321	3.17321	2.20969e-07	1.91368e-06	Control
OTU65 Catenibacterium	7.93528	3.14004	4.47491e-07	3.80368e-06	Control
OTU155 Pseudobutyrivibrio	19.6204	3.0723	6.5052e-07	5.33194e-06	Control
OTU3783 Lachnoclostridium	24.8254	-3.73844	6.4639e-07	5.33194e-06	CD
OTU90 Thalassospira	7.4991	3.1287	8.67081e-07	6.98229e-06	Control
OTU2761 Incertae Sedis	6.86127	3.00483	9.00908e-07	7.1296e-06	Control
OTU2987 Parabacteroides	7.95453	3.22444	9.49566e-07	7.3873e-06	Control
OTU6 Ruminococcus 2	10.0689	3.27476	9.80901e-07	7.50389e-06	Control
OTU2387 Ruminococcaceae UCG-005	20.8228	3.03015	1.12817e-06	8.48902e-06	Control
OTU2375 Lachnospiraceae NK4A136 group	269.704	3.5183	1.35344e-06	1.00198e-05	Control
OTU94 Butyricimonas	54.725	3.47465	1.77538e-06	1.29349e-05	Control
OTU18 Acidaminococcus	265.674	-4.38172	1.99377e-06	1.42991e-05	CD
OTU236 Veillonella	7.42048	-3.28386	2.42243e-06	1.71061e-05	CD
OTU3111 Bacteroides	9.10558	-2.86841	2.70332e-06	1.88003e-05	CD
OTU852 Lachnoclostridium	21.639	-3.4379	3.34842e-06	2.29391e-05	CD
OTU209 Ruminococcus 1	7.63363	3.13007	3.93358e-06	2.61669e-05	Control
OTU3239 Sutterella	6.56182	-3.16387	3.88311e-06	2.61669e-05	CD
OTU98 Ruminiclostridium 9	41.9802	2.95561	4.33687e-06	2.76475e-05	Control
OTU244 Ruminococcaceae	11.0616	2.79331	4.33681e-06	2.76475e-05	Control
OTU2819 Bacteroidales S24-7 group	84.4277	-3.93347	4.32115e-06	2.76475e-05	CD
OTU636 Ruminococcus 1	98.9349	3.56952	5.73339e-06	3.60497e-05	Control
OTU270 Porphyromonadaceae	6.32753	2.87936	6.53034e-06	4.05058e-05	Control
OTU1798 Lachnoclostridium	21.6249	2.72239	7.49792e-06	4.58872e-05	Control
OTU2660 Lachnospiraceae UCG-008	68.353	3.22427	8.95982e-06	5.41126e-05	Control
OTU207 Tyzzerella	19.0248	-3.31192	9.46727e-06	5.64348e-05	CD
OTU238 Christensenellaceae R-7 group	5.34828	2.56819	1.16626e-05	6.86297e-05	Control
OTU32 Rikenellaceae RC9 gut group	6.98507	2.8594	1.37948e-05	8.01495e-05	Control
OTU173 Family XIII UCG-001	12.7525	2.80531	1.44107e-05	8.26813e-05	Control
OTU601 [Ruminococcus] gauvreauii group	84.8231	3.13366	1.50821e-05	8.34061e-05	Control
OTU328 Lachnoclostridium	1104.66	-3.24693	1.48424e-05	8.34061e-05	CD
OTU2399 Paraprevotella	15.7788	-3.33078	1.50064e-05	8.34061e-05	CD
OTU1669 Acidaminococcus	10.2321	-2.82696	1.86897e-05	0.000100924	CD
OTU2632 Prevotella 9	7.08287	2.49042	1.86196e-05	0.000100924	Control
OTU432 Ruminococcaceae UCG-014	5.87932	2.66372	2.1001e-05	0.000110799	Control
OTU104 Fusobacterium	7.74125	-2.58512	2.0956e-05	0.000110799	CD
OTU88 Coprococcus 2	6.16354	2.67279	2.13176e-05	0.000111191	Control
OTU530 Ruminococcaceae UCG-002	6.20739	2.57456	2.88913e-05	0.000149001	Control
OTU911 Butyricimonas	79.8978	3.36075	3.44196e-05	0.00017554	Control
OTU1574 Prevotella 9	307.807	3.97938	3.59779e-05	0.000181471	Control
OTU460 Thalassospira	5.28426	2.55439	4.13746e-05	0.000206423	Control
OTU1274 [Eubacterium] ventriosum group	7.50629	-2.61921	4.59519e-05	0.000226795	CD
OTU123 [Eubacterium] coprostanoligenes group	4.49224	2.17576	5.86112e-05	0.000286197	Control
OTU171 Lachnospiraceae NK4A136 group	8.48424	2.36981	6.05488e-05	0.000292546	Control
OTU77 Akkermansia	115.128	3.341	6.36386e-05	0.000304272	Control
OTU189 Clostridium sensu stricto 1	6.35677	-2.2634	0.000108852	0.000515083	CD
OTU4 Ruminiclostridium 6	157.011	3.11121	0.000124944	0.000585197	Control
OTU379 Collinsella	3.79506	-2.24113	0.00018859	0.000874373	CD
OTU1029 Lachnoclostridium	3.98863	-2.31514	0.000210107	0.00096439	CD
OTU152 Bacteroidales	4.78037	2.21831	0.000215211	0.00097804	Control
OTU247 Ruminococcus torques ATCC 27756	284.102	-2.77321	0.000225279	0.00101376	CD
OTU334 Lachnospiraceae	4.86122	2.2807	0.000245169	0.00109255	Control
OTU83 Collinsella	32.2239	2.18424	0.000263735	0.00116398	Control
OTU153 Clostridium sensu stricto 1	6.43832	-2.11393	0.000271663	0.00118755	CD
OTU23 Lachnoclostridium	708.242	-2.81789	0.000278956	0.00120793	CD
OTU141 Alistipes	296.42	3.12575	0.000311945	0.00133816	Control
OTU3322 Bacteroides	244.05	-3.26226	0.000317128	0.00134779	CD
OTU228 Blautia	6.14042	2.18507	0.000331924	0.00139226	Control
OTU1671 Parabacteroides	10.0937	-2.56558	0.000388794	0.00160772	CD
OTU2908 Turicibacter	7.80174	-2.28111	0.000435328	0.00176828	CD
OTU929 Ruminococcaceae UCG-014	4.2105	2.14403	0.000473407	0.00190608	Control
OTU9 Ruminococcaceae UCG-002	727.997	3.29249	0.000516945	0.00206328	Control
OTU112 Ruminococcaceae UCG-014	6.33943	2.12076	0.000535391	0.00210038	Control
OTU3127 Barnesiella	67.9398	-3.14942	0.000764985	0.00295066	CD
OTU386 Ruminiclostridium	72.451	2.45555	0.000902268	0.00345118	Control
OTU3713 Subdoligranulum	33.8008	2.22759	0.00155965	0.00563685	Control
OTU1062 Lachnospira	16.5403	2.27868	0.00244212	0.00855673	Control
OTU8 Bacteroides	1651.28	-2.65318	0.00286941	0.00982881	CD
OTU79 Bacteroides	1793.73	-2.89115	0.00294462	0.0100117	CD
OTU5 Phascolarctobacterium	1413.1	3.09756	0.00355	0.0118938	Control
OTU146 Ruminococcus 1	16.5842	2.09809	0.0039061	0.0128986	Control
OTU68 Ruminococcaceae UCG-005	272.261	2.59034	0.00402446	0.0131945	Control
OTU164 Coprobacter sp. 177	45.4548	-2.25553	0.00421098	0.0136116	CD
OTU10 Parasutterella	2113.52	-2.65796	0.00451282	0.0144852	CD
OTU17 Christensenellaceae R-7 group	55.833	2.25082	0.00799891	0.0239967	Control
OTU2366 Parabacteroides	45.6954	2.01737	0.0113515	0.0323623	Control
OTU37 Prevotella 9	4871.77	2.65676	0.0174497	0.047675	Control

## Sheet: 16S_OTUs_CDvsUC_stool
	baseMean	log2FoldChange	pvalue	padj	Upregulated
OTU89 Phascolarctobacterium	257.719	8.30557	3.67721e-21	1.57385e-18	UC	Bar chart showing random forest classifier results, mean decrease accuracy (MDA) shows the decrease in accuracy if an element was discarded from the analysis
OTU30 Christensenellaceae R-7 group	88.8229	6.72875	4.40399e-17	9.42455e-15	UC
OTU34 Ruminococcaceae UCG-005	140.798	6.14273	2.99858e-15	4.27798e-13	UC
OTU53 Alloprevotella	70.5644	6.64889	4.24978e-15	4.54726e-13	UC
OTU137 Methanobrevibacter	61.2013	6.44088	1.00926e-13	8.63929e-12	UC
OTU162 Bacteroides	54.0234	6.18369	6.95336e-13	4.96006e-11	UC
OTU418 Blautia	87.2338	-5.50269	1.10059e-12	6.72935e-11	CD
OTU85 Ruminococcaceae UCG-002	112.733	5.68981	1.30712e-12	6.99308e-11	UC
OTU3302 Faecalibacterium	69.815	5.00824	1.71607e-12	8.16088e-11	UC
OTU3127 Barnesiella	121.633	-6.35458	2.60835e-12	1.11637e-10	CD
OTU48 [Eubacterium] coprostanoligenes group	32.0153	5.36234	4.40686e-12	1.71467e-10	UC
OTU361 Morganella	57.936	-6.04424	9.68207e-12	3.45327e-10	CD
OTU2859 Lachnospiraceae	55.9251	4.92972	2.31203e-11	7.6119e-10	UC
OTU1712 Dialister	43.6371	5.35855	5.02021e-11	1.53475e-09	UC
OTU2650 Barnesiella	68.9077	5.23935	2.16418e-10	6.17514e-09	UC
OTU110 Megasphaera	27.6963	5.28705	2.4475e-10	6.54706e-09	UC
OTU2684 Subdoligranulum	21.0848	-4.74308	5.51648e-10	1.38885e-08	CD
OTU65 Catenibacterium	15.8012	4.36293	6.50441e-10	1.5466e-08	UC
OTU511 Holdemanella	15.2323	4.3782	1.17057e-09	2.63686e-08	UC	Bar chart showing random forest classifier results, mean decrease gini (MDG) indicates the lost in purity in the model if that element was dropped
OTU207 Tyzzerella	16.3356	-4.54184	1.26822e-09	2.714e-08	CD
OTU295 Paraprevotella	18.7062	-4.74235	1.48493e-09	3.02642e-08	CD
OTU3518 Sutterella	32.416	-4.83905	1.64521e-09	3.18695e-08	CD
OTU177 Ruminiclostridium 6	14.515	4.30463	1.71261e-09	3.18695e-08	UC
OTU187 Lachnospiraceae NK4A136 group	12.7814	3.9959	6.78003e-09	1.16327e-07	UC
OTU530 Ruminococcaceae UCG-002	16.3514	4.26151	6.79481e-09	1.16327e-07	UC
OTU328 Lachnoclostridium	1001.79	-3.90609	1.89699e-08	3.12274e-07	CD
OTU114 Paraprevotella	14.0866	-4.25854	2.23351e-08	3.54052e-07	CD
OTU2399 Paraprevotella	14.2233	-4.32365	2.89708e-08	4.4284e-07	CD
OTU260 Slackia	18.7081	3.53856	3.34887e-08	4.94247e-07	UC
OTU2175 Roseburia	12.3955	3.51139	3.76218e-08	5.36737e-07	UC
OTU433 Ruminococcaceae UCG-014	11.027	3.88355	5.6116e-08	7.74763e-07	UC
OTU69 Intestinibacter	127.869	3.48657	6.68e-08	8.9345e-07	UC
OTU3322 Bacteroides	213.354	-4.69443	1.07796e-07	1.34734e-06	CD
OTU906 Faecalibacterium	211.947	4.38044	1.1018e-07	1.34734e-06	UC
OTU3751 Ruminococcaceae UCG-014	31.5598	4.25676	1.06399e-07	1.34734e-06	UC
OTU1582 Faecalibacterium	15.0145	2.72194	1.62677e-07	1.93405e-06	UC
OTU1197 Bilophila	10.7555	-3.91315	1.70769e-07	1.97539e-06	CD
OTU636 Ruminococcus 1	262.998	4.36785	2.48635e-07	2.80042e-06	UC
OTU3783 Lachnoclostridium	22.6588	-3.96676	3.73399e-07	4.09782e-06	CD
OTU20 Parabacteroides	1756.14	-4.18058	4.62316e-07	4.94678e-06	CD
OTU1390 Anaerotruncus	17.8324	3.24938	8.20502e-07	8.56524e-06	UC
OTU1223 Citrobacter	9.28643	-3.34313	8.48975e-07	8.65146e-06	CD
OTU1671 Parabacteroides	8.55505	-3.49059	1.2238e-06	1.21811e-05	CD
OTU1544 Alistipes	209.05	4.14572	1.77682e-06	1.72836e-05	UC
OTU917 Holdemanella	7.04842	3.17505	1.84342e-06	1.7533e-05	UC
OTU1750 Bacteroides plebeius DSM 17135	27.8916	3.90852	1.94897e-06	1.81339e-05	UC
OTU83 Collinsella	40.5495	2.71115	2.05859e-06	1.87463e-05	UC
OTU270 Porphyromonadaceae	7.17676	3.20664	2.26733e-06	2.02171e-05	UC
OTU90 Thalassospira	6.46987	3.04596	2.85031e-06	2.48966e-05	UC
OTU2375 Lachnospiraceae NK4A136 group	184.388	3.06767	3.31227e-06	2.8353e-05	UC
OTU236 Veillonella	6.73106	-3.18933	3.99893e-06	3.35596e-05	CD
OTU102 Incertae Sedis	230.784	3.85406	6.39683e-06	5.26508e-05	UC
OTU3111 Bacteroides	8.35072	-2.77189	6.87459e-06	5.55156e-05	CD
OTU79 Bacteroides	1514.78	-4.39151	7.44186e-06	5.89837e-05	CD
OTU218 NB1-n	5.61625	2.80479	8.00145e-06	6.22659e-05	UC
OTU3239 Sutterella	5.96769	-3.00475	8.7352e-06	6.67619e-05	CD
OTU595 Proteus	8.63246	-3.11012	8.92363e-06	6.70055e-05	CD
OTU1310 Lachnoclostridium	4.50718	-2.23417	1.02616e-05	7.57233e-05	CD
OTU107 Incertae Sedis	7.95634	-2.0495	1.82238e-05	0.0001322	CD
OTU3153 Prevotella 9	6.17346	2.25637	2.2847e-05	0.000162975	UC
OTU633 Lachnoclostridium	10.7719	-2.74517	3.59173e-05	0.00025201	CD
OTU2287 Dialister	8.35987	2.77175	3.8457e-05	0.000265477	UC
OTU572 Bacteroides	440.495	-3.23007	4.1161e-05	0.000279633	CD
OTU447 Ruminococcaceae UCG-014	4.68563	2.50654	5.06897e-05	0.000338987	UC
OTU2892 Lachnospiraceae	5.03361	2.55113	5.15775e-05	0.000339618	UC
OTU255 Ruminococcaceae NK4A214 group	4.34588	2.18993	6.48682e-05	0.00042066	UC
OTU457 Lachnospiraceae	9.62402	2.3235	6.6137e-05	0.000422487	UC
OTU23 Lachnoclostridium	996.454	-2.88939	7.3024e-05	0.000459621	CD
OTU133 Blautia	557.477	2.80957	8.82851e-05	0.000547624	UC
OTU275 Christensenellaceae R-7 group	3.99373	2.22689	9.49857e-05	0.00058077	UC
OTU241 [Eubacterium] coprostanoligenes group	4.03404	-2.36432	0.000109276	0.000658736	CD
OTU2880 Barnesiella	5.72296	2.47755	0.000110963	0.000659611	UC
OTU2632 Prevotella 9	6.00433	2.34333	0.000122931	0.000715551	UC
OTU2387 Ruminococcaceae UCG-005	4.34047	2.04818	0.000123717	0.000715551	UC
OTU265 Ruminococcaceae UCG-005	40.1586	2.89732	0.000141536	0.000807699	UC
OTU119 Coprococcus 2	4.03676	2.24897	0.000150005	0.000839231	UC
OTU104 Fusobacterium	7.1683	-2.29944	0.000150983	0.000839231	CD
OTU346 Blautia	4.07749	-2.29984	0.000153976	0.000844891	CD
OTU1393 Intestinimonas	8.91436	2.38651	0.000167724	0.000908683	UC
OTU10 Parasutterella	1819.94	-3.51996	0.000191932	0.00102683	CD
OTU106 Tyzzerella 4	27.7362	-2.89814	0.000203383	0.00107466	CD
OTU66 Lachnospiraceae	108.742	-2.99384	0.000206281	0.00107669	CD
OTU387 Lachnoclostridium	42.5713	-2.47268	0.00022137	0.00114152	CD
OTU244 Ruminococcaceae	7.93876	2.43425	0.000258328	0.00131624	UC
OTU2810 Faecalibacterium	1967.44	3.00953	0.000276266	0.00139108	UC
OTU5 Phascolarctobacterium	49.8182	3.13309	0.000302425	0.00150509	UC
OTU81 Lachnospira	370.294	3.09149	0.000342066	0.00166369	UC
OTU911 Butyricimonas	4.23537	2.12061	0.000346022	0.00166401	UC
OTU1029 Lachnoclostridium	3.76344	-2.18955	0.000371874	0.00176847	CD
OTU1824 Roseburia	498.166	2.67199	0.000461307	0.00214608	UC
OTU37 Prevotella 9	2337.3	3.75278	0.000458986	0.00214608	UC
OTU16 Roseburia	706.278	2.66564	0.000515346	0.0023717	UC
OTU339 Alistipes	5.11217	2.15874	0.000522802	0.00238042	UC
OTU813 Terrisporobacter	15.1457	2.15606	0.000581986	0.00259469	UC
OTU269 Ruminiclostridium 5	49.6806	2.3009	0.000696465	0.0030417	UC
OTU247 Ruminococcus torques ATCC 27756	258.316	-2.76508	0.000717247	0.00310083	CD
OTU68 Ruminococcaceae UCG-005	355.871	3.22075	0.000752055	0.0032188	UC
OTU67 Clostridium sensu stricto 1	181.929	2.74615	0.000898261	0.00373258	UC
OTU154 Lactobacillus	9.16254	2.37335	0.000965933	0.00397519	UC
OTU3618 Roseburia	587.155	2.7511	0.00103542	0.00422056	UC
OTU205 Ruminococcaceae	11.4199	2.20092	0.00143824	0.00559606	UC
OTU852 Lachnoclostridium	20.8304	-2.37128	0.0014881	0.00568668	CD
OTU3269 Lachnoclostridium	18.6249	-2.06708	0.00148298	0.00568668	CD
OTU1234 [Eubacterium] oxidoreducens group	72.9429	2.45098	0.00156536	0.00592896	UC
OTU146 Ruminococcus 1	99.8036	2.67452	0.0018438	0.00686216	UC
OTU75 Lachnospiraceae ND3007 group	84.7027	2.00357	0.00199282	0.00735283	UC
OTU251 Lactobacillus	10.6767	2.26062	0.00221462	0.00810136	UC
OTU44 Bifidobacterium	1587.4	2.58221	0.00232749	0.00837877	UC
OTU76 Incertae Sedis	186.588	2.43686	0.00253649	0.00897205	UC
OTU866 Clostridium sensu stricto 1	31.355	2.15837	0.00265096	0.00927872	UC
OTU1062 Lachnospira	13.3612	2.08618	0.00277324	0.00952448	UC
OTU2660 Lachnospiraceae UCG-008	31.9407	2.22405	0.00280394	0.00952448	UC
OTU2384 Incertae Sedis	8.64875	2.02569	0.00284471	0.0095869	UC
OTU9 Ruminococcaceae UCG-002	561.794	2.99569	0.00330833	0.0109765	UC
OTU386 Ruminiclostridium	27.1327	2.0001	0.00452816	0.0146822	UC
OTU2853 Anaerotruncus	24.2946	2.13294	0.00511362	0.0163331	UC
OTU47 Haemophilus	472.099	2.23258	0.00985944	0.0295094	UC
OTU38 Lachnospiraceae	456.196	-2.30244	0.0104412	0.0308528	CD

## Sheet: 16S_Genus_CDvsUC_stool
	baseMean	log2FoldChange	pvalue	padj	Upregulated
Morganella	91.9423	-7.03228	2.14336e-14	2.8078e-12	CD	Bar chart showing random forest classifier results, mean decrease accuracy (MDA) shows the decrease in accuracy if an element was discarded from the analysis
Anaeroglobus	54.2955	-6.43373	1.31105e-13	8.58738e-12	CD
Paraprevotella	49.7768	-6.36605	3.03313e-13	1.32446e-11	CD
Megamonas	32.3951	-5.7426	2.43291e-12	7.96777e-11	CD
Alloprevotella	53.8103	5.69523	3.42794e-12	8.98121e-11	UC
Coprococcus 2	23.7728	4.77284	2.59099e-10	5.657e-09	UC
Tyzzerella	14.2033	-4.57469	3.27982e-10	6.13794e-09	CD
Methanobrevibacter	26.8442	5.072	4.67827e-10	7.66067e-09	UC
Lactobacillus	93.2289	5.00875	5.37198e-10	7.81921e-09	UC
Fusobacterium	15.6273	-3.91857	1.32183e-08	1.7316e-07	CD
Lachnospiraceae UCG-003	12.4676	3.9266	8.42115e-08	1.00288e-06	UC
Catenibacterium	10.9649	3.62862	1.06625e-07	1.16399e-06	UC
Megasphaera	21.3938	4.11864	1.49843e-07	1.50995e-06	UC
Citrobacter	8.90851	-3.51392	2.37739e-07	2.22456e-06	CD
Slackia	15.6795	3.15068	6.87507e-07	6.00422e-06	UC
Proteus	9.34471	-3.41611	9.78122e-07	8.00838e-06	CD
Lachnoclostridium	4770.06	-2.21676	4.51101e-06	3.47613e-05	CD
Cronobacter	87.3353	-3.52969	7.23475e-06	5.26529e-05	CD
Allisonella	27.6348	-3.4374	9.42426e-06	6.29024e-05	CD	Bar chart showing random forest classifier results, mean decrease gini (MDG) indicates the lost in purity in the model if that element was dropped
Erysipelatoclostridium	9.29333	-2.54595	9.60342e-06	6.29024e-05	CD
Holdemanella	51.6576	3.29652	1.21669e-05	7.24482e-05	UC
Parasutterella	2106.54	-4.06784	1.17471e-05	7.24482e-05	CD
Tyzzerella 4	30.5427	-3.26595	3.26417e-05	0.000185916	CD
Lachnospira	324.082	3.17033	4.56338e-05	0.000249084	UC
Roseburia	2534.18	2.76861	7.94177e-05	0.000416149	UC
Intestinibacter	273.865	2.3385	0.000459374	0.00231454	UC
Ruminiclostridium 6	102.849	2.63714	0.00126434	0.0059153	UC
Thalassospira	85.3337	2.33372	0.00414752	0.0169789	UC
Clostridium sensu stricto 1	240.645	2.17777	0.00543633	0.0203474	UC
Bilophila	721.752	-2.08501	0.0063408	0.0230735	CD
Ruminococcaceae UCG-005	521.298	2.12027	0.010665	0.0367661	UC
Escherichia-Shigella	4235.07	-2.17392	0.0140208	0.0437315	CD
Ruminococcus 1	1002.91	2.05678	0.0152859	0.0465688	UC

## Sheet: 16S_OTUs_CTRLvsUC_stool
	baseMean	log2FoldChange	pvalue	padj	Upregulated
OTU268 Bacteroides	939.122	-9.26392	7.94091e-24	3.494e-21	Control
OTU27 Ruminococcaceae UCG-014	135.45	-7.29916	1.53857e-18	3.38486e-16	Control	Bar chart showing random forest classifier results, mean decrease accuracy (MDA) shows the decrease in accuracy if an element was discarded from the analysis
OTU2859 Lachnospiraceae	68.8741	6.05007	3.63569e-15	5.33235e-13	UC
OTU53 Alloprevotella	87.2514	6.97482	2.13228e-14	2.3455e-12	UC
OTU56 Desulfovibrio	53.8661	-5.93028	9.87938e-13	7.24488e-11	Control
OTU1 Ruminococcaceae UCG-002	417.89	-6.10159	9.22998e-13	7.24488e-11	Control
OTU3044 Bacteroides	175.895	-5.80039	7.11491e-12	4.47223e-10	Control
OTU3867 Coprococcus 2	31.3054	-5.0517	1.17399e-11	6.45697e-10	Control
OTU995 Prevotella 9	58.112	-5.9104	3.29792e-11	1.61232e-09	Control
OTU338 Faecalibacterium	21.6041	-4.79778	6.91934e-11	3.00063e-09	Control
OTU13 Megamonas	40.0528	-5.70675	7.50159e-11	3.00063e-09	Control
OTU251 Lactobacillus	26.2599	5.21936	1.3001e-10	4.76703e-09	UC
OTU238 Christensenellaceae R-7 group	18.7673	-4.58704	1.96994e-10	6.6675e-09	Control
OTU1123 Akkermansia	29.1716	-5.3254	4.46342e-10	1.40279e-08	Control
OTU110 Megasphaera	33.5865	5.43585	5.02202e-10	1.47313e-08	UC
OTU95 [Eubacterium] ruminantium group	31.7014	-5.05374	7.83179e-10	1.91444e-08	Control
OTU411 Lachnospiraceae NK4A136 group	17.7223	-4.50007	7.46521e-10	1.91444e-08	Control
OTU3518 Sutterella	35.4883	-4.80364	7.48886e-10	1.91444e-08	Control
OTU295 Paraprevotella	22.3666	-4.84522	1.8762e-09	4.34489e-08	Control
OTU1307 Lachnospiraceae UCG-004	22.208	-4.75044	2.59706e-09	5.71354e-08	Control	Bar chart showing random forest classifier results, mean decrease gini (MDG) indicates the lost in purity in the model if that element was dropped
OTU286 Alloprevotella	25.6136	-4.9819	2.90446e-09	6.08553e-08	Control
OTU114 Paraprevotella	17.8835	-4.53745	3.38264e-09	6.76529e-08	Control
OTU120 metagenome	23.2238	-4.91541	3.63189e-09	6.94796e-08	Control
OTU131 Gastranaerophilales	20.5341	-4.63301	5.59944e-09	9.85502e-08	Control
OTU127 Anaerotruncus	17.9698	-4.52174	5.50646e-09	9.85502e-08	Control
OTU194 Blautia	24.2042	-4.27421	1.2525e-08	2.11961e-07	Control
OTU3153 Prevotella 9	300.139	-5.50415	1.42757e-08	2.32641e-07	Control
OTU2986 Faecalibacterium	18.1937	-4.29538	6.29581e-08	9.89342e-07	Control
OTU155 Pseudobutyrivibrio	22.9826	-3.43649	6.76648e-08	1.02664e-06	Control
OTU2798 Paraprevotella	10.6742	-3.74808	1.1496e-07	1.68609e-06	Control
OTU241 [Eubacterium] coprostanoligenes group	14.7068	-4.21297	1.43758e-07	2.04044e-06	Control
OTU2684 Subdoligranulum	7.82063	-3.06739	2.47295e-07	3.40031e-06	Control
OTU281 [Eubacterium] oxidoreducens group	10.8269	-3.62275	3.75568e-07	5.00758e-06	Control
OTU205 Ruminococcaceae	12.3319	3.56206	4.28182e-07	5.54118e-06	UC
OTU2853 Anaerotruncus	38.1516	3.80768	4.55054e-07	5.72068e-06	UC
OTU2987 Parabacteroides	9.28033	-3.50586	6.03435e-07	7.37532e-06	Control
OTU2010 Ruminococcaceae UCG-002	104.188	-4.14527	7.27961e-07	8.65683e-06	Control
OTU1390 Anaerotruncus	22.0862	3.46969	9.52556e-07	1.10296e-05	UC
OTU6 Ruminococcus 2	12.2897	-3.41359	1.40219e-06	1.58196e-05	Control
OTU2287 Dialister	9.81066	3.51107	1.47084e-06	1.61792e-05	UC
OTU269 Ruminiclostridium 5	56.3592	3.34401	1.78308e-06	1.91355e-05	UC
OTU3870 Parabacteroides	7.92161	3.4174	2.14905e-06	2.25139e-05	UC
OTU300 Blautia	6.14592	3.00598	2.33472e-06	2.38901e-05	UC
OTU66 Lachnospiraceae	43.5443	-4.02646	2.54414e-06	2.54414e-05	Control
OTU278 Ruminococcaceae	168.815	3.70345	2.62908e-06	2.57066e-05	UC
OTU418 Blautia	29.2038	-3.69775	3.15332e-06	3.01622e-05	Control
OTU69 Intestinibacter	172.684	2.84684	3.29002e-06	3.08002e-05	UC
OTU112 Ruminococcaceae UCG-014	6.69552	-2.99634	4.52017e-06	4.14349e-05	Control
OTU228 Blautia	6.4619	-3.01356	4.92878e-06	4.42584e-05	Control
OTU173 Family XIII UCG-001	13.9915	-3.09617	5.57974e-06	4.91017e-05	Control
OTU1274 [Eubacterium] ventriosum group	10.6623	3.13981	5.78686e-06	4.99258e-05	UC
OTU32 Rikenellaceae RC9 gut group	7.66611	-3.11247	8.44793e-06	7.14825e-05	Control
OTU1372 Bacteroides	6.44418	-2.8596	1.01972e-05	8.4656e-05	Control
OTU218 NB1-n	6.7308	2.87182	1.43367e-05	0.000116818	UC
OTU339 Alistipes	5.57854	2.95759	1.89928e-05	0.000151942	UC
OTU460 Thalassospira	5.93788	-2.80222	2.30599e-05	0.000181185	Control
OTU447 Ruminococcaceae UCG-014	5.47357	2.76057	2.72484e-05	0.000210338	UC
OTU2908 Turicibacter	8.7486	2.4118	2.84235e-05	0.000215627	UC
OTU44 Bifidobacterium	1935.85	3.18007	2.98507e-05	0.000222615	UC
OTU1302 Ruminococcaceae UCG-002	11.896	-2.84355	3.35262e-05	0.000245859	Control
OTU1582 Faecalibacterium	20.1459	2.20564	4.30895e-05	0.000310809	UC
OTU2880 Barnesiella	6.7804	2.75026	5.05495e-05	0.000358738	UC
OTU2819 Bacteroidales S24-7 group	57.3739	3.18085	5.20108e-05	0.00036325	UC
OTU3401 Bilophila	5.07182	-2.55782	5.72025e-05	0.000393267	Control
OTU152 Bacteroidales	5.13418	-2.54779	6.71808e-05	0.000454763	Control
OTU334 Lachnospiraceae	5.28744	-2.58469	9.85616e-05	0.000657077	Control
OTU346 Blautia	4.72693	-2.32495	0.000161465	0.00106037	Control
OTU2761 Incertae Sedis	8.44891	-2.39526	0.000197457	0.00127766	Control
OTU103 Lactobacillus	6.105	2.2124	0.000224626	0.00142348	UC
OTU20 Parabacteroides	964.39	-3.09007	0.000228158	0.00142348	Control
OTU3751 Ruminococcaceae UCG-014	39.9082	3.23528	0.000229697	0.00142348	UC
OTU18 Acidaminococcus	1645.59	3.92507	0.000250283	0.00152951	UC
OTU154 Lactobacillus	10.7339	2.69657	0.000333121	0.00200785	UC
OTU2387 Ruminococcaceae UCG-005	25.413	-2.32158	0.000338002	0.00200974	Control
OTU2384 Incertae Sedis	10.2311	2.48744	0.000365206	0.00214254	UC
OTU74 Anaerotruncus	20.3917	-2.50397	0.000370132	0.00214287	Control
OTU2688 Lachnospiraceae UCG-004	49.0029	2.59195	0.00045144	0.00257966	UC
OTU432 Ruminococcaceae UCG-014	6.80368	-2.26056	0.00057697	0.0032547	Control
OTU7 Bacteroidales S24-7 group	6.39516	-2.19146	0.000647868	0.00356327	Control
OTU352 Faecalitalea	4.2451	-2.22322	0.000709333	0.00380618	Control
OTU242 Lachnospiraceae UCG-008	9.42007	-2.15615	0.000746352	0.00395657	Control
OTU106 Tyzzerella 4	27.665	-2.62886	0.000807539	0.00422997	Control
OTU1669 Acidaminococcus	64.5992	2.84786	0.000967986	0.00490865	UC
OTU256 Gastranaerophilales	4.196	-2.01953	0.000970573	0.00490865	Control
OTU48 [Eubacterium] coprostanoligenes group	433.022	-3.30647	0.00100942	0.00499038	Control
OTU1393 Intestinimonas	11.341	2.32191	0.00111909	0.00541099	UC
OTU1574 Prevotella 9	5061.05	3.67387	0.00121987	0.00571003	UC
OTU1750 Bacteroides plebeius DSM 17135	36.9035	2.91732	0.00121581	0.00571003	UC
OTU187 Lachnospiraceae NK4A136 group	18.1694	2.38144	0.0015274	0.00700059	UC
OTU202 Ruminiclostridium 5	59.0558	2.12502	0.00151776	0.00700059	UC
OTU77 Akkermansia	131.58	-2.8781	0.00167311	0.00751191	Control
OTU3608 Acidaminococcus	21.528	2.31229	0.00179687	0.0079861	UC
OTU433 Ruminococcaceae UCG-014	14.8875	2.40862	0.00187053	0.00823031	UC
OTU164 Coprobacter sp. 177	121.6	2.45253	0.00203516	0.00886605	UC
OTU143 Lactobacillus	9.75721	-2.13751	0.00261314	0.0108634	Control
OTU598 Alistipes	241.262	-2.44255	0.0026171	0.0108634	Control
OTU3127 Barnesiella	8.85336	-2.14685	0.00278586	0.0114559	Control
OTU2920 Bacteroides	27.4859	2.07163	0.00317933	0.0129528	UC
OTU2892 Lachnospiraceae	6.58075	2.03176	0.00324469	0.0130978	UC
OTU88 Coprococcus 2	7.8655	-2.00163	0.00371208	0.0147145	Control
OTU911 Butyricimonas	99.6646	-2.50523	0.00409975	0.0159509	Control
OTU81 Lachnospira	501.6	2.2789	0.0046871	0.0177787	UC
OTU2810 Faecalibacterium	2766.73	2.04058	0.00633013	0.0234055	UC
OTU3322 Bacteroides	46.3214	-2.10239	0.00826236	0.0288527	Control
OTU3618 Roseburia	801.894	2.04044	0.0121461	0.040796	UC
OTU31 Ruminococcus 1	1032.76	2.54315	0.0125982	0.0416781	UC

## Sheet: 16S_OTUs_CDvsCTRL_TI
	baseMean	log2FoldChange	pvalue	padj	Upregulated
OTU268 Bacteroides	168.113	8.45634	1.73502e-14	4.5284e-12	Control
OTU76 Incertae Sedis	27.2038	5.13445	4.91424e-07	6.41308e-05	Control	Bar chart showing random forest classifier results, mean decrease accuracy (MDA) shows the decrease in accuracy if an element was discarded from the analysis
OTU2677 Barnesiella	13.4933	4.7287	8.71465e-07	7.58175e-05	Control
OTU1388 Clostridium sp. enrichment culture clone NHT38	87.7172	-6.68724	1.81703e-06	9.4849e-05	CD
OTU3302 Faecalibacterium	15.5131	4.52599	1.55042e-06	9.4849e-05	Control
OTU2375 Lachnospiraceae NK4A136 group	18.2072	4.10745	5.24924e-06	0.000195722	Control
OTU2684 Subdoligranulum	45.413	-5.73096	4.59052e-06	0.000195722	CD
OTU852 Lachnoclostridium	44.9554	-5.18607	1.67233e-05	0.000545598	CD
OTU37 Prevotella 9	51.1852	-5.17672	5.13403e-05	0.00148887	CD
OTU2946 Bifidobacterium pseudocatenulatum	21.8045	-4.65827	7.24679e-05	0.00189141	CD
OTU2366 Parabacteroides	6.25885	3.18857	0.000131884	0.00286848	Control
OTU9 Ruminococcaceae UCG-002	3.94273	2.67406	0.000122224	0.00286848	Control
OTU1308 Staphylococcus	13.5592	-3.95585	0.000163372	0.00328	CD
OTU106 Tyzzerella 4	4.90698	3.08598	0.000192384	0.00334749	Control
OTU3322 Bacteroides	21.5366	-4.13682	0.000181325	0.00334749	CD
OTU3877 Lachnospiraceae	35.9114	3.68318	0.00029041	0.00473731	Control
OTU117 Ruminiclostridium 5	7.13367	2.85653	0.000386445	0.00593307	Control
OTU192 Clostridiales bacterium canine oral taxon 085	81.8402	3.62175	0.000637909	0.00924969	Control
OTU1246 Haemophilus	8.99367	-3.3384	0.000796053	0.0109353	CD
OTU611 Ruminococcus 1	3.30575	2.35792	0.00100471	0.0131115	Control	Bar chart showing random forest classifier results, mean decrease gini (MDG) indicates the lost in purity in the model if that element was dropped
OTU26 Veillonella	40.3501	-3.08907	0.00141378	0.0160744	CD
OTU66 Lachnospiraceae	352.761	-4.1333	0.00131612	0.0160744	CD
OTU1544 Alistipes	4.11985	2.24794	0.00141651	0.0160744	Control
OTU778 Blautia	10.3275	2.8588	0.00196249	0.0213421	Control
OTU360 Subdoligranulum	14.317	2.89779	0.00261697	0.0262704	Control
OTU44 Bifidobacterium	4.12393	2.06422	0.00291519	0.027918	Control
OTU1671 Parabacteroides	8.17111	-3.19858	0.00299503	0.027918	CD
OTU5 Phascolarctobacterium	69.8347	3.46162	0.00342902	0.0308612	Control
OTU31 Ruminococcus 1	7.41864	-2.71101	0.00383734	0.0323079	CD
OTU2819 Bacteroidales S24-7 group	15.8194	-3.1825	0.00406334	0.0331416	CD
OTU1310 Lachnoclostridium	6.07546	-2.40454	0.00444062	0.0351213	CD
OTU39 Coprococcus 1	184.844	3.23025	0.00515803	0.0395955	Control
OTU3518 Sutterella	6.31331	-2.7939	0.00534916	0.0398895	CD
OTU234 Bacteroides	501.42	-3.41855	0.00582001	0.0421951	CD

## Sheet: 16S_OTUs_CDvsUC_TI
	baseMean	log2FoldChange	pvalue	padj	Upregulated
OTU511 Holdemanella	197.331	8.23929	2.24518e-15	7.47644e-13	UC
OTU9 Ruminococcaceae UCG-002	35.1757	5.28873	9.65932e-12	1.60828e-09	UC	Bar chart showing random forest classifier results, mean decrease accuracy (MDA) shows the decrease in accuracy if an element was discarded from the analysis
OTU65 Catenibacterium	59.9019	6.60156	2.74161e-10	3.04319e-08	UC
OTU260 Slackia	21.1532	4.97333	3.94394e-10	3.28333e-08	UC
OTU53 Alloprevotella	80.6757	6.84367	5.24216e-10	3.49128e-08	UC
OTU66 Lachnospiraceae	850.649	-7.1561	6.52531e-10	3.62155e-08	CD
OTU35 Barnesiella	40.4816	5.75354	1.80833e-09	8.60246e-08	UC
OTU3302 Faecalibacterium	129.787	5.61291	9.64191e-09	3.91461e-07	UC
OTU1234 [Eubacterium] oxidoreducens group	30.8076	4.91997	1.058e-08	3.91461e-07	UC
OTU61 Thalassospira	31.9321	5.31839	5.62568e-08	1.87335e-06	UC
OTU852 Lachnoclostridium	41.6941	-5.78257	7.45493e-08	2.25681e-06	CD
OTU2684 Subdoligranulum	42.2323	-5.66187	1.31268e-07	3.6427e-06	CD
OTU76 Incertae Sedis	16.3791	3.88332	1.84398e-07	4.72341e-06	UC
OTU110 Megasphaera	19.3626	4.93084	3.60707e-07	8.57966e-06	UC
OTU181 Senegalimassilia	8.63151	3.58441	4.47294e-07	9.92993e-06	UC
OTU636 Ruminococcus 1	48.6505	4.68598	5.76683e-07	1.20022e-05	UC
OTU72 Ruminococcaceae NK4A214 group	13.0147	4.14845	7.7828e-07	1.52451e-05	UC
OTU125 Howardella	16.3679	4.57755	1.26533e-06	2.34087e-05	UC
OTU38 Lachnospiraceae	1724.84	-5.73657	1.80556e-06	3.00626e-05	CD
OTU2375 Lachnospiraceae NK4A136 group	146.195	4.55376	1.77945e-06	3.00626e-05	UC
OTU728 Ruminococcaceae UCG-003	11.5272	3.87109	2.23099e-06	3.53771e-05	UC	Bar chart showing random forest classifier results, mean decrease gini (MDG) indicates the lost in purity in the model if that element was dropped
OTU3153 Prevotella 9	14.9155	4.10641	3.33105e-06	5.04199e-05	UC
OTU136 Erysipelatoclostridium	257.225	-5.04912	4.11952e-06	5.96435e-05	CD
OTU17 Christensenellaceae R-7 group	11.8745	4.18574	4.31817e-06	5.99146e-05	UC
OTU55 [Eubacterium] coprostanoligenes group	8.93434	3.73974	6.49751e-06	8.65468e-05	UC
OTU3783 Lachnoclostridium	15.7973	-4.23381	6.85296e-06	8.77706e-05	CD
OTU1308 Staphylococcus	12.6362	-4.01965	8.94079e-06	0.000109218	CD
OTU778 Blautia	112.612	4.4887	9.18347e-06	0.000109218	UC
OTU2175 Roseburia	25.229	3.97671	9.85384e-06	0.000113149	UC
OTU1388 Clostridium sp. enrichment culture clone NHT38	82.0971	-5.04134	1.95276e-05	0.000216756	CD
OTU328 Lachnoclostridium	456.315	-4.3877	3.32842e-05	0.000357536	CD
OTU18 Acidaminococcus	7.83138	3.42399	5.5866e-05	0.000581356	UC
OTU877 Lachnoclostridium	15.0652	-3.06445	5.90377e-05	0.000595744	CD
OTU102 Incertae Sedis	11.3321	3.55053	6.75032e-05	0.000661134	UC
OTU418 Blautia	10.5429	-3.74091	9.579e-05	0.000911374	CD
OTU160 Oscillibacter	12.6159	3.20999	0.000127293	0.00117746	UC
OTU43 Escherichia-Shigella	3934.27	-4.20271	0.000130864	0.00117778	CD
OTU118 Bacteroidetes VC2.1 Bac22	4.42915	2.71314	0.000160329	0.00136896	UC
OTU44 Bifidobacterium	190.483	3.97033	0.00015831	0.00136896	UC
OTU23 Lachnoclostridium	8403.55	-3.71043	0.000187203	0.00155847	CD
OTU2897 Ruminococcaceae UCG-002	8.37658	-3.26264	0.000231386	0.0018793	CD
OTU2879 Lachnoclostridium	12.8339	-2.56029	0.000246889	0.00191196	CD
OTU2819 Bacteroidales S24-7 group	14.7153	-3.51875	0.000244498	0.00191196	CD
OTU906 Faecalibacterium	166.919	3.74058	0.000333748	0.00252586	UC
OTU3235 Prevotella 9	67.4746	3.86832	0.000358286	0.00265132	UC
OTU3044 Bacteroides	6.7819	-2.94487	0.000406747	0.00288185	CD
OTU381 Dielma	5.81302	-2.82752	0.000401199	0.00288185	CD
OTU1671 Parabacteroides	7.7589	-3.28047	0.000446362	0.00309664	CD
OTU39 Coprococcus 1	297.914	3.68597	0.000551651	0.00374897	UC
OTU633 Lachnoclostridium	20.9083	-3.333	0.000615466	0.004099	CD
OTU309 Lachnospiraceae	5.72074	2.71304	0.000664757	0.00434047	UC
OTU1544 Alistipes	5.37026	2.43285	0.000685182	0.0043878	UC
OTU1310 Lachnoclostridium	5.73213	-2.53243	0.000709101	0.00445529	CD
OTU717 Blautia	148.149	-3.87069	0.000879549	0.00542389	CD
OTU1574 Prevotella 9	2660.61	4.48704	0.000931956	0.00564257	UC
OTU197 [Ruminococcus] gauvreauii group	27.546	-3.14024	0.00101247	0.00602058	CD
OTU101 Ruminococcaceae	10.2921	2.65208	0.00107065	0.00625483	UC
OTU178 Lachnospiraceae	3.80237	2.29364	0.00124233	0.00713267	UC
OTU183 Lachnoclostridium	439.281	-3.51108	0.00139867	0.00789417	CD
OTU1777 Alistipes	3.49034	2.16183	0.00146317	0.00803291	UC
OTU258 Rothia	5.10312	-2.46926	0.00149328	0.00803291	CD
OTU68 Ruminococcaceae UCG-005	3.7272	2.25045	0.00149562	0.00803291	UC
OTU2429 Bacteroides	12.9466	-2.47934	0.00152192	0.00804442	CD
OTU69 Intestinibacter	34.6927	2.94219	0.00168626	0.00877383	UC
OTU1985 Bacteroides	15.64	-2.5385	0.00181585	0.00930273	CD
OTU2384 Incertae Sedis	4.23517	2.30715	0.00201356	0.0101593	UC
OTU2650 Barnesiella	4.30233	2.18791	0.00205196	0.0101985	UC
OTU2880 Barnesiella	3.74338	2.26474	0.0021312	0.0104366	UC
OTU74 Anaerotruncus	4.83508	-2.54042	0.00230779	0.0111376	CD
OTU207 Tyzzerella	5.85167	-2.55801	0.00238041	0.011324	CD
OTU3877 Lachnospiraceae	22.2611	2.53846	0.00262348	0.0123045	UC
OTU1246 Haemophilus	9.0569	-2.45239	0.00267034	0.0123503	CD
OTU2987 Parabacteroides	3.58579	2.18152	0.00278577	0.0127077	UC
OTU146 Ruminococcus 1	3.36977	2.10124	0.00342076	0.0152574	UC
OTU2508 Lachnospiraceae	4.63626	-2.46314	0.00347105	0.0152574	CD
OTU1390 Anaerotruncus	9.344	2.53822	0.00352799	0.0152574	UC
OTU73 Lachnospiraceae UCG-008	254.551	3.15869	0.00349755	0.0152574	UC
OTU1582 Faecalibacterium	13.5357	2.14625	0.00366955	0.0156661	UC
OTU608 Christensenellaceae R-7 group	29.7192	2.71279	0.00385794	0.0162619	UC
OTU360 Subdoligranulum	274.079	3.15704	0.00398615	0.0165923	UC
OTU85 Ruminococcaceae UCG-002	3.10232	2.05671	0.00426132	0.0175188	UC
OTU186 Sutterella	4.15691	-2.28864	0.00493665	0.0198911	CD
OTU312 Tyzzerella 3	3.60051	-2.03608	0.00495784	0.0198911	CD
OTU2656 Bacteroides	1958.92	-2.51614	0.00509864	0.0199257	CD
OTU10 Parasutterella	508.685	-3.49679	0.00531903	0.0203591	CD
OTU36 Streptococcus	109.655	2.3406	0.00658682	0.0245546	UC
OTU2227 Bacteroides	16.7768	-2.15682	0.00834433	0.0292491	CD
OTU67 Clostridium sensu stricto 1	28.6827	-2.68243	0.00890921	0.0305852	CD
OTU259 Ruminococcaceae UCG-005	8.71533	2.10431	0.00956045	0.0318363	UC
OTU1866 Bacteroides	85.3031	2.7379	0.0151086	0.0468237	UC
OTU3176 Bacteroides	16.6091	-2.01597	0.0149433	0.0468237	CD
OTU37 Prevotella 9	3697.34	3.71088	0.0148018	0.0468237	UC

## Sheet: 16S_Genus_CDvsUC_TI
	baseMean	log2FoldChange	pvalue	padj	Upregulated
Prevotella 7	85.4854	7.0238	3.53321e-10	3.88654e-08	UC
Catenibacterium	57.8067	6.45214	1.08349e-09	5.9592e-08	UC	Bar chart showing random forest classifier results, mean decrease accuracy (MDA) shows the decrease in accuracy if an element was discarded from the analysis
Alloprevotella	73.6078	6.60452	2.49396e-09	9.14454e-08	UC
Slackia	15.3713	4.39974	1.1375e-08	3.12813e-07	UC
Ruminococcaceae UCG-003	17.3421	4.43523	1.44694e-07	3.18327e-06	UC
Ruminococcaceae NK4A214 group	13.7845	4.16113	3.39104e-07	6.2169e-06	UC
Romboutsia	82.1508	-5.6297	1.49835e-06	2.06023e-05	CD
Erysipelatoclostridium	291.833	-5.3193	1.38274e-06	2.06023e-05	CD
Fusobacterium	29.4887	-4.93139	1.88883e-06	2.30857e-05	CD
Staphylococcus	12.5092	-4.23708	2.90431e-06	3.19474e-05	CD
Howardella	16.0347	4.45087	3.93157e-06	3.93157e-05	UC
Senegalimassilia	6.37476	2.98972	1.26534e-05	0.000115989	UC
Escherichia-Shigella	4580.33	-4.55876	2.66569e-05	0.000225558	CD
__Unknowns__	3921	-2.82292	7.35767e-05	0.000578102	CD
Parasutterella	532.759	-4.69574	0.000100692	0.00073841	CD
Dielma	5.8016	-3.08833	0.000122013	0.000838837	CD
Acidaminococcus	7.80843	3.3161	0.000147607	0.000955105	UC
Tyzzerella	5.61182	-2.96233	0.000602063	0.00367927	CD
Thalassospira	80.118	3.69836	0.000753874	0.00414631	UC
Ruminococcus 1	88.2041	3.28938	0.000746406	0.00414631	UC	Bar chart showing random forest classifier results, mean decrease gini (MDG) indicates the lost in purity in the model if that element was dropped
Coprococcus 1	246.361	3.46217	0.000917644	0.00480671	UC
Tyzzerella 3	3.61404	-2.34081	0.00147346	0.0073673	CD
Flavonifractor	102.113	-2.59931	0.00249139	0.0119153	CD
Lactobacillus	3.50757	2.12639	0.00272492	0.0124892	UC
Paraprevotella	3.3135	-2.19287	0.0043801	0.0192725	CD
Terrisporobacter	6.84452	-2.25817	0.00534909	0.0226308	CD
Veillonella	1004.72	-2.48797	0.0077623	0.0316242	CD
Rothia	12.7888	-2.3582	0.00829568	0.0325902	CD
Eggerthella	15.177	-2.18304	0.00882936	0.0334907	CD
Christensenellaceae R-7 group	62.1629	2.50971	0.00982571	0.0344774	UC

## Sheet: 16S_OTUs_CTRLvsUC_TI
	baseMean	log2FoldChange	pvalue	padj	Upregulated
OTU1574 Prevotella 9	3615.79	11.7331	3.9438e-17	1.1437e-14	UC
OTU37 Prevotella 9	4835.61	11.7578	2.34691e-13	3.40301e-11	UC	Bar chart showing random forest classifier results, mean decrease accuracy (MDA) shows the decrease in accuracy if an element was discarded from the analysis
OTU608 Christensenellaceae R-7 group	35.5957	5.36739	5.2954e-07	3.07133e-05	UC
OTU268 Bacteroides	73.7058	-5.96652	4.39097e-07	3.07133e-05	Control
OTU3235 Prevotella 9	89.7702	6.71435	3.17971e-07	3.07133e-05	UC
OTU53 Alloprevotella	120.996	7.14676	7.9458e-07	3.84047e-05	UC
OTU260 Slackia	29.5075	5.09128	1.35802e-06	5.62606e-05	UC
OTU2677 Barnesiella	17.8634	-4.89317	7.50226e-06	0.000241739	Control
OTU1391 Bifidobacterium bifidum NCIMB 41171	462.085	5.10208	7.4377e-06	0.000241739	UC
OTU258 Rothia	15.8484	-4.20454	9.23207e-06	0.00026773	Control
OTU65 Catenibacterium	86.1621	5.70982	1.80535e-05	0.000436293	UC
OTU2946 Bifidobacterium pseudocatenulatum	70.4108	5.02838	1.69158e-05	0.000436293	UC
OTU81 Lachnospira	355.541	5.10633	2.50273e-05	0.0005583	UC
OTU38 Lachnospiraceae	369.524	-5.09636	6.20186e-05	0.00128467	Control
OTU2175 Roseburia	34.9587	4.42801	7.6588e-05	0.0014807	UC
OTU72 Ruminococcaceae NK4A214 group	17.9191	4.35214	9.5338e-05	0.001728	UC
OTU2660 Lachnospiraceae UCG-008	9.61235	-3.93408	0.000102271	0.00174463	Control
OTU3153 Prevotella 9	20.9313	4.57856	0.000111816	0.00180148	UC
OTU125 Howardella	22.5378	4.90621	0.000129738	0.0019802	UC
OTU35 Barnesiella	59.1991	4.60631	0.000148658	0.00215555	UC
OTU461 Lachnoclostridium	35.5323	4.11626	0.000161766	0.00223391	UC	Bar chart showing random forest classifier results, mean decrease gini (MDG) indicates the lost in purity in the model if that element was dropped
OTU31 Ruminococcus 1	17.9708	4.03152	0.000211224	0.00278432	UC
OTU636 Ruminococcus 1	69.6402	4.15446	0.000531171	0.00619574	UC
OTU55 [Eubacterium] coprostanoligenes group	12.2618	3.78048	0.000539036	0.00619574	UC
OTU2643 Faecalibacterium	8.84798	2.78713	0.000576845	0.00619574	UC
OTU116 Ruminococcaceae	52.1485	-3.7083	0.000559419	0.00619574	Control
OTU44 Bifidobacterium	260.869	4.02943	0.000503376	0.00619574	UC
OTU106 Tyzzerella 4	6.17938	-3.22746	0.000773782	0.00773782	Control
OTU3518 Sutterella	13.0569	3.87471	0.000768172	0.00773782	UC
OTU167 Actinomyces	22.9429	-3.25637	0.000853496	0.00825046	Control
OTU2075 Prevotella 9	9.05878	3.31381	0.00104004	0.00972939	UC
OTU3322 Bacteroides	11.5825	3.16333	0.00141123	0.0127892	UC
OTU1390 Anaerotruncus	11.1293	3.63987	0.00156785	0.0137781	UC
OTU387 Lachnoclostridium	70.4927	-3.48817	0.00178619	0.0152352	Control
OTU220 [Ruminococcus] gauvreauii group	4.47863	-2.7078	0.00190425	0.0153398	Control
OTU9 Ruminococcaceae UCG-002	53.7767	3.11246	0.00189465	0.0153398	UC
OTU17 Christensenellaceae R-7 group	16.6607	3.58607	0.00218658	0.016687	UC
OTU418 Blautia	4.38643	-2.64344	0.00218587	0.016687	Control
OTU18 Acidaminococcus	10.7023	3.37447	0.00240369	0.0178736	UC
OTU1475 Bacteroidales S24-7 group	11.1557	2.46141	0.00249554	0.0180926	UC
OTU721 Faecalibacterium	32.0622	2.28997	0.00271575	0.019209	UC
OTU181 Senegalimassilia	22.0347	2.93445	0.0032685	0.0211127	UC
OTU1234 [Eubacterium] oxidoreducens group	44.8664	3.30916	0.00322075	0.0211127	UC
OTU61 Thalassospira	47.0569	3.62663	0.00320396	0.0211127	UC
OTU110 Megasphaera	27.8507	3.6613	0.0032761	0.0211127	UC
OTU877 Lachnoclostridium	8.51669	-2.3999	0.00448408	0.0282692	Control
OTU371 Cronobacter	6.57659	2.81325	0.00472428	0.0285425	UC
OTU141 Alistipes	24.0702	3.11251	0.00471509	0.0285425	UC
OTU50 Faecalibacterium	4872.85	2.61503	0.00548897	0.0324858	UC
OTU179 Lachnospiraceae	4.49774	-2.16506	0.00603291	0.0349909	Control
OTU197 [Ruminococcus] gauvreauii group	20.2348	-2.9642	0.00643342	0.0365822	Control
OTU102 Incertae Sedis	15.6009	3.11948	0.00682703	0.0372383	UC
OTU46 Collinsella aerofaciens ATCC 25986	368.131	2.93497	0.00693402	0.0372383	UC
OTU598 Alistipes	50.1034	-3.13234	0.00687057	0.0372383	Control
OTU511 Holdemanella	296.735	3.81536	0.00742381	0.0384447	UC
OTU634 Anneissia japonica	3.82194	-2.2644	0.00738188	0.0384447	Control
OTU26 Veillonella	37.786	2.96633	0.0080982	0.040491	UC
OTU1996 Anaerostipes	12.3502	2.3165	0.00802178	0.040491	UC
OTU1116 Ruminiclostridium	108.615	2.91358	0.00958159	0.0455518	UC
OTU1654 Lachnospiraceae	7.78845	2.34729	0.00949988	0.0455518	UC
OTU2897 Ruminococcaceae UCG-002	6.12611	-2.24006	0.00933874	0.0455518	Control
OTU1804 Bacteroides	1928.74	-3.342	0.0105755	0.0479204	Control

## Sheet: 16S_OTUs_CDvsCTRL_TC
	baseMean	log2FoldChange	pvalue	padj	Upregulated
OTU268 Bacteroides	219.995	8.49087	2.12993e-17	8.02985e-15	Control
OTU162 Bacteroides	114.101	7.62197	2.03528e-13	2.55767e-11	Control	Bar chart showing random forest classifier results, mean decrease accuracy (MDA) shows the decrease in accuracy if an element was discarded from the analysis
OTU137 Methanobrevibacter	73.6762	6.98591	1.42976e-13	2.55767e-11	Control
OTU9 Ruminococcaceae UCG-002	52.6176	6.49412	9.01638e-13	8.49794e-11	Control
OTU3302 Faecalibacterium	72.9451	6.28305	2.82533e-12	2.1303e-10	Control
OTU37 Prevotella 9	269.906	-7.98272	1.10656e-10	6.95286e-09	CD
OTU68 Ruminococcaceae UCG-005	18.1783	4.91587	9.28073e-10	4.99834e-08	Control
OTU27 Ruminococcaceae UCG-014	16.1866	4.73887	1.52277e-09	6.58208e-08	Control
OTU125 Howardella	25.1869	5.30659	1.57132e-09	6.58208e-08	Control
OTU2650 Barnesiella	22.2035	4.78668	3.79574e-09	1.431e-07	Control
OTU511 Holdemanella	16.721	4.7906	5.82715e-09	1.99712e-07	Control
OTU1029 Lachnoclostridium	110.087	-7.15101	8.68549e-09	2.72869e-07	CD
OTU2684 Subdoligranulum	107.498	-6.09657	8.97468e-08	2.60266e-06	CD
OTU1469 Veillonella	96.4601	-5.0224	1.18178e-07	3.18235e-06	CD
OTU30 Christensenellaceae R-7 group	11.8098	4.25433	1.74743e-07	4.39187e-06	Control
OTU1654 Lachnospiraceae	36.3278	4.75581	2.80331e-07	6.6053e-06	Control
OTU66 Lachnospiraceae	2512.97	-6.18248	3.66351e-07	8.12437e-06	CD
OTU106 Tyzzerella 4	203.247	-5.96181	4.73234e-07	9.91163e-06	CD
OTU181 Senegalimassilia	7.30603	3.49473	6.16651e-07	1.22356e-05	Control
OTU48 [Eubacterium] coprostanoligenes group	31.9021	4.55847	7.80329e-07	1.47092e-05	Control	Bar chart showing random forest classifier results, mean decrease gini (MDG) indicates the lost in purity in the model if that element was dropped
OTU26 Veillonella	248.434	-4.88137	8.54583e-07	1.53418e-05	CD
OTU636 Ruminococcus 1	27.6961	4.31329	1.5293e-06	2.62067e-05	Control
OTU56 Desulfovibrio	10.1905	3.93138	1.90985e-06	3.1305e-05	Control
OTU78 Holdemanella	30.7066	-4.87597	3.10411e-06	4.87605e-05	CD
OTU112 Ruminococcaceae UCG-014	6.81744	3.38366	3.7388e-06	5.63812e-05	Control
OTU1234 [Eubacterium] oxidoreducens group	15.6766	3.27594	1.01097e-05	0.000146591	Control
OTU3518 Sutterella	22.1455	-4.68387	1.13963e-05	0.000148151	CD
OTU253 Megasphaera	11.3646	-3.55628	1.0627e-05	0.000148151	CD
OTU3437 Eisenbergiella	13.7667	3.33052	1.10925e-05	0.000148151	Control
OTU692 Lachnospiraceae UCG-010	12.5077	3.00016	1.32493e-05	0.0001665	Control
OTU207 Tyzzerella	15.5661	-4.17221	1.69978e-05	0.000204742	CD
OTU194 Blautia	5.6248	3.05955	1.75078e-05	0.000204742	Control
OTU173 Family XIII UCG-001	5.42022	3.01562	1.79217e-05	0.000204742	Control
OTU346 Blautia	6.23771	3.2209	2.24267e-05	0.000248673	Control
OTU1574 Prevotella 9	37.4994	-4.49724	2.39012e-05	0.00025745	CD
OTU149 Thalassospira	5.83853	3.02454	3.40097e-05	0.000356158	Control
OTU124 [Eubacterium] ventriosum group	4.88698	2.63999	5.20302e-05	0.000530146	Control
OTU260 Slackia	5.65554	2.80545	5.45992e-05	0.000541682	Control
OTU327 Ruminococcaceae NK4A214 group	4.73026	2.7605	5.79977e-05	0.000560645	Control
OTU3870 Parabacteroides	11.755	-3.87771	8.66841e-05	0.000816998	CD
OTU179 Lachnospiraceae	15.3744	-3.45512	9.24687e-05	0.000850261	CD
OTU3877 Lachnospiraceae	62.5751	3.59071	0.000111231	0.000998427	Control
OTU155 Pseudobutyrivibrio	6.18436	2.74256	0.000117565	0.00103075	Control
OTU1308 Staphylococcus	12.981	-3.57273	0.000121109	0.00103768	CD
OTU1062 Lachnospira	4.66112	2.7289	0.000127494	0.00106812	Control
OTU2677 Barnesiella	40.4369	3.84953	0.000135947	0.00110669	Control
OTU2987 Parabacteroides	5.2782	2.76172	0.00013797	0.00110669	Control
OTU2387 Ruminococcaceae UCG-005	3.94125	2.44212	0.000148364	0.00116527	Control
OTU3213 Sutterella	4.67295	2.77771	0.000194522	0.00149663	Control
OTU2819 Bacteroidales S24-7 group	58.4162	-3.78669	0.000221507	0.00167016	CD
OTU17 Christensenellaceae R-7 group	4.41865	2.57204	0.000229723	0.00169815	Control
OTU1671 Parabacteroides	10.7613	-3.61058	0.000245851	0.00178242	CD
OTU18 Acidaminococcus	8.28824	-3.2075	0.000268066	0.00190681	CD
OTU94 Butyricimonas	11.2141	2.89416	0.000282203	0.0019702	Control
OTU300 Blautia	7.66087	-3.08198	0.000304286	0.00208574	CD
OTU2175 Roseburia	10.8245	2.85647	0.000327845	0.00216838	Control
OTU104 Fusobacterium	25.4105	-3.20246	0.000327082	0.00216838	CD
OTU2010 Ruminococcaceae UCG-002	4.93646	2.50488	0.000378768	0.00246199	Control
OTU55 [Eubacterium] coprostanoligenes group	4.30124	2.58116	0.000399433	0.00255231	Control
OTU852 Lachnoclostridium	36.9749	-3.4964	0.000504704	0.00317122	CD
OTU3235 Prevotella 9	6.84374	-2.95583	0.000513285	0.00317227	CD
OTU140 Coprobacter	22.8393	2.87799	0.000658259	0.00400264	Control
OTU34 Ruminococcaceae UCG-005	3.94667	2.43153	0.000669164	0.00400436	Control
OTU178 Lachnospiraceae	3.30517	2.12178	0.000742321	0.00437273	Control
OTU256 Gastranaerophilales	3.86003	2.35086	0.000798447	0.00463099	Control
OTU3322 Bacteroides	49.996	-3.47872	0.000818919	0.00467777	CD
OTU153 Clostridium sensu stricto 1	14.2928	-3.12562	0.00101758	0.00572577	CD
OTU131 Gastranaerophilales	3.53402	2.29073	0.00108368	0.00593248	Control
OTU465 Lachnoclostridium	11.0307	2.49383	0.00108579	0.00593248	Control
OTU929 Ruminococcaceae UCG-014	3.33678	2.13264	0.00114983	0.00619266	Control
OTU2207 Bacteroides	11.9015	-2.463	0.00130461	0.0067375	CD
OTU561 Anaerostipes	3.51095	2.21323	0.00128714	0.0067375	Control
OTU44 Bifidobacterium	37.1214	2.88302	0.00128699	0.0067375	Control
OTU144 Allisonella	19.603	-3.30864	0.00137549	0.00700757	CD
OTU102 Incertae Sedis	7.55177	2.47672	0.00147355	0.00740704	Control
OTU3127 Barnesiella	4.99498	-2.55958	0.00173641	0.00861351	CD
OTU1246 Haemophilus	4.51161	-2.3883	0.00176325	0.00863305	CD
OTU4 Ruminiclostridium 6	33.1672	2.88043	0.00253455	0.0119003	Control
OTU601 [Ruminococcus] gauvreauii group	181.184	3.16711	0.00254244	0.0119003	Control
OTU2656 Bacteroides	2630.96	-2.54825	0.00255683	0.0119003	CD
OTU633 Lachnoclostridium	104.14	-3.49991	0.00248671	0.0119003	CD
OTU3111 Bacteroides	6.68707	-2.26534	0.00265196	0.0121925	CD
OTU244 Ruminococcaceae	3.36065	2.0075	0.00295904	0.0134405	Control
OTU29 [Eubacterium] oxidoreducens group	1441.77	-3.96354	0.00307413	0.0136489	CD
OTU2178 Lachnospiraceae UCG-004	529.045	-3.11551	0.00307733	0.0136489	CD
OTU1310 Lachnoclostridium	13.6936	-2.29559	0.00347413	0.0152296	CD
OTU10 Parasutterella	946.604	-3.51143	0.00384079	0.0164543	CD
OTU2375 Lachnospiraceae NK4A136 group	40.4106	2.67476	0.00486807	0.019734	Control
OTU3269 Lachnoclostridium	27.0201	-2.69205	0.00478465	0.019734	CD
OTU500 Ruminococcaceae	13.3675	2.22008	0.0050033	0.0200664	Control
OTU3783 Lachnoclostridium	34.3343	-2.80101	0.0063913	0.0250992	CD
OTU72 Ruminococcaceae NK4A214 group	8.93803	2.14953	0.00700169	0.0263964	Control
OTU43 Escherichia-Shigella	12396.3	-3.11369	0.00717405	0.0267784	CD
OTU435 Veillonella	490.332	-2.68498	0.00774354	0.0280703	CD
OTU461 Lachnoclostridium	14.3612	-2.48126	0.00826676	0.0296816	CD
OTU234 Bacteroides	526.995	-2.74708	0.00898757	0.0317476	CD
OTU192 Clostridiales bacterium canine oral taxon 085	103.501	2.59075	0.0101646	0.0348369	Control
OTU5 Phascolarctobacterium	267.862	2.97046	0.0113084	0.0380648	Control
OTU12 Dialister	112.418	-2.69233	0.0118173	0.039426	CD
OTU1824 Roseburia	378.096	2.58976	0.0141232	0.0462995	Control
OTU77 Akkermansia	18.1297	2.34858	0.014401	0.0468031	Control

[truncated: 6 more sheets: 16S_OTUs_CDvsUC_TC, 16S_Genus_CDvsUC_TC, 16S_OTUs_CTRLvsUC_TC, 16S_OTUs_CDvsCTRL_SC, 16S_OTUs_CDvsUC_SC, 16S_OTUs_CTRLvsUC_SC]
