# Supplementary material for: Inter-kingdom relationships in Crohn’s disease explored using a multi-omics approach
Source: Gut Microbes. 2021 Jul 9;13(1):1930871. doi: 10.1080/19490976.2021.1930871 (PMC8274447; doi:10.1080/19490976.2021.1930871)
Supplement: Supplemental Material [file KGMI_A_1930871_SM2617.zip › Supplementary information/Supplemental_material_5_Table_2.xlsx]

## Sheet: Description
Inter-kingdom relationships in Crohn’s disease explored using a multi-omics approach
Frau et al. Supplemental material 5
Taxa Differential Analysis results (Fungal 18S rRNA amplicons, British cohort), highlighted are most important OTUs selected with random forest (RF) classification, barcharts of RF are also presented for each comparison (see methods).
The name of the sheet describes the group compared, the taxonomy level and the site (stool, TI terminal ileum, TC transverse colon and SC sigmoid colon)

## Sheet: 18S_OTUs_CDvsCTRL_stool
	baseMean	log2FoldChange	pvalue	padj	Upregulated		Bar chart showing random forest classifier results, mean decrease accuracy (MDA) shows the decrease in accuracy if an element was discarded from the analysis
OTU27 Capnodiales	59.5784	-5.56681	1.63639e-12	8.50921e-11	CD
OTU2 Malassezia	4.08312	2.75575	2.25157e-05	0.000585409	Control
							Bar chart showing random forest classifier results, mean decrease gini (MDG) indicates the lost in purity in the model if that element was dropped

## Sheet: 18S_OTUs_CDvsUC_stool
	baseMean	log2FoldChange	pvalue	padj	Upregulated
OTU27 Capnodiales	54.6349	-5.61323	2.43648e-12	1.21824e-10	CD	Bar chart showing random forest classifier results, mean decrease accuracy (MDA) shows the decrease in accuracy if an element was discarded from the analysis
OTU20 Penicillium digitatum Pd1	14.868	4.76008	2.8363e-10	7.09074e-09	UC
OTU21 Yarrowia lipolytica	13.0738	4.39638	5.01968e-09	8.36614e-08	UC
OTU257 Scheffersomyces cryptocercus	8.35646	-3.40936	2.58336e-07	3.17808e-06	CD
OTU36 Fusarium oxysporum f. sp. lycopersici 4287	9.67225	-3.76549	3.17808e-07	3.17808e-06	CD
OTU13 Agaricus bisporus var. burnettii JB137-S8	4.78672	-2.27822	0.000578874	0.00482395	CD
OTU1 Hanseniaspora uvarum	9.18385	-2.18013	0.00148964	0.0106403	CD
OTU150 Saccharomycetales	104.373	-2.5713	0.00354589	0.0221618	CD
						Bar chart showing random forest classifier results, mean decrease gini (MDG) indicates the lost in purity in the model if that element was dropped

## Sheet: 18S_OTUs_CTRLvsUC_stool
	baseMean	log2FoldChange	pvalue	padj	Upregulated		Bar chart showing random forest classifier results, mean decrease accuracy (MDA) shows the decrease in accuracy if an element was discarded from the analysis
OTU257 Scheffersomyces cryptocercus	16.7078	-4.56127	7.2595e-10	3.92013e-08	Control
OTU21 Yarrowia lipolytica	14.1992	4.50131	1.84653e-08	4.98563e-07	UC
OTU2 Malassezia	6.08685	-3.14516	1.16731e-05	0.000210116	Control
OTU20 Penicillium digitatum Pd1	15.9204	3.27968	3.67311e-05	0.000495871	UC
OTU203 Candida oleophila	13.0127	-2.65546	6.44332e-05	0.000695879	Control
OTU1 Hanseniaspora uvarum	12.2096	-2.77004	8.35822e-05	0.00075224	Control
OTU155 Candida ethanolica	3.17191	-2.07441	0.000912275	0.00547365	Control
OTU13 Agaricus bisporus var. burnettii JB137-S8	4.21452	-2.15213	0.000843391	0.00547365	Control
							Bar chart showing random forest classifier results, mean decrease gini (MDG) indicates the lost in purity in the model if that element was dropped

## Sheet: 18S_OTUs_CDvsCTRL_TI
	baseMean	log2FoldChange	pvalue	padj	Upregulated
OTU18 fungal sp. FCAS9	13612.1	15.3652	1.28766e-20	1.03013e-18	Control	Bar chart showing random forest classifier results, mean decrease accuracy (MDA) shows the decrease in accuracy if an element was discarded from the analysis
OTU1012 Bipolaris zeicola 26-R-13	7483.3	13.8181	6.14744e-18	2.45897e-16	Control
OTU55 Schizophyllum commune	2730.55	12.838	7.07109e-16	1.88562e-14	Control
OTU1 Malassezia	4266.42	12.132	1.70055e-14	3.40109e-13	Control
OTU263 Saccharomycetales	475.627	9.98063	1.86254e-11	2.98007e-10	Control
OTU140 fungal sp. FCAS9	100.249	8.26815	4.14607e-10	5.5281e-09	Control
OTU119 Stereum gausapatum	69.9348	7.74338	1.39212e-09	1.59099e-08	Control
OTU1252 Stereum gausapatum	57.2054	7.44963	2.84459e-09	2.84459e-08	Control
OTU864 Bipolaris zeicola 26-R-13	80.914	7.56943	4.33162e-09	3.85033e-08	Control
OTU34 Saccharomyces mikatae IFO 1815	14083.1	-10.4883	1.7707e-08	1.41656e-07	CD
OTU507 Sclerocleista ornata (Aspergillus)	82.2219	6.35221	1.27103e-06	9.24388e-06	Control
OTU64 Malassezia	10.354	4.88422	3.91989e-06	2.61326e-05	Control
OTU2 Eurotiales	518.615	-8.74119	9.24418e-06	5.28239e-05	CD
OTU87 Malassezia	8.6319	4.59651	8.62377e-06	5.28239e-05	Control
OTU894 Saccharomyces mikatae IFO 1815	107.727	-6.96283	1.65917e-05	8.84893e-05	CD
OTU551 Saccharomyces mikatae IFO 1815	60.9964	-6.13897	5.98142e-05	0.000299071	CD
OTU561 Saccharomyces mikatae IFO 1815	56.305	-6.02279	9.38977e-05	0.000436325	CD
OTU26 Saccharomyces mikatae IFO 1815	48.3009	-5.8003	9.81731e-05	0.000436325	CD
OTU927 Malassezia	4.16733	3.37184	0.000256841	0.00108144	Control
OTU539 Saccharomycetales	2.69897	2.70154	0.00189412	0.00757649	Control
OTU59 Saccharomyces mikatae IFO 1815	12.8428	-3.86199	0.00338941	0.012912	CD
OTU200 Hypocreales	14.2874	-3.75082	0.00737211	0.0268077	CD
OTU67 Candida albicans SC5314	3.02675	2.06798	0.0102914	0.0357961	Control
OTU617 Saccharomyces mikatae IFO 1815	7.2707	-3.01227	0.0129039	0.0430129	CD
						Bar chart showing random forest classifier results, mean decrease gini (MDG) indicates the lost in purity in the model if that element was dropped

## Sheet: 18S_OTUs_CDvsUC_TI
	baseMean	log2FoldChange	pvalue	padj	Upregulated
OTU2 Eurotiales	479.573	-9.28215	3.02607e-08	2.3906e-06	CD

## Sheet: 18S_OTUs_CTRLvsUC_TI
	baseMean	log2FoldChange	pvalue	padj	Upregulated
OTU1012 Bipolaris zeicola 26-R-13	12160.2	-13.8578	7.08598e-12	4.81847e-10	Control	Bar chart showing random forest classifier results, mean decrease accuracy (MDA) shows the decrease in accuracy if an element was discarded from the analysis
OTU18 fungal sp. FCAS9	22605.5	-13.9001	4.44241e-11	1.51042e-09	Control
OTU55 Schizophyllum commune	4216.29	-12.7955	1.44779e-10	3.28167e-09	Control
OTU12 Capnodiales	6191.59	12.1534	8.04433e-10	1.36754e-08	UC
OTU34 Saccharomyces mikatae IFO 1815	12034.3	10.4606	1.24299e-07	1.69047e-06	UC
OTU263 Saccharomycetales	754.991	-9.36352	2.53937e-07	2.87795e-06	Control
OTU140 fungal sp. FCAS9	165.793	-8.3238	7.70181e-07	7.48175e-06	Control
OTU507 Sclerocleista ornata (Aspergillus)	130.223	-7.97395	1.15263e-06	9.79736e-06	Control
OTU864 Bipolaris zeicola 26-R-13	130.439	-7.97635	1.41841e-06	1.07169e-05	Control
OTU119 Stereum gausapatum	115.58	-7.80079	1.95016e-06	1.32611e-05	Control
OTU1252 Stereum gausapatum	94.4171	-7.50702	3.2709e-06	2.02201e-05	Control
OTU894 Saccharomyces mikatae IFO 1815	63.0165	6.3826	9.36458e-05	0.000530659	UC
OTU561 Saccharomyces mikatae IFO 1815	52.5787	6.11889	0.000122345	0.000639957	UC
OTU551 Saccharomyces mikatae IFO 1815	33.1718	5.44564	0.000340781	0.00165522	UC
OTU81 Capnodiales	26.4813	5.11586	0.000591694	0.00268235	UC
OTU26 Saccharomyces mikatae IFO 1815	26.2793	5.10343	0.000635894	0.00270255	UC
OTU59 Saccharomyces mikatae IFO 1815	8.79116	3.46194	0.00754721	0.0301888	UC
OTU617 Saccharomyces mikatae IFO 1815	7.58713	3.23494	0.00999996	0.0377776	UC
						Bar chart showing random forest classifier results, mean decrease gini (MDG) indicates the lost in purity in the model if that element was dropped

## Sheet: 18S_OTUs_CDvsCTRL_TC
	baseMean	log2FoldChange	pvalue	padj	Upregulated
OTU67 Candida albicans SC5314	8954.42	13.0115	5.20521e-19	2.03003e-17	Control	Bar chart showing random forest classifier results, mean decrease accuracy (MDA) shows the decrease in accuracy if an element was discarded from the analysis
OTU1 Malassezia	5241.07	-11.8688	1.34145e-14	2.61582e-13	CD
OTU2 Eurotiales	583.066	-8.89535	1.1841e-08	1.53933e-07	CD
OTU1304 Candida albicans SC5314	29.3302	5.5687	1.23085e-07	1.20008e-06	Control
OTU80 Candida albicans SC5314	17.9379	4.83408	1.09317e-06	8.52671e-06	Control
OTU559 Candida tropicalis MYA-3404	8.59	3.29805	8.6709e-05	0.000563609	Control
OTU64 Malassezia	14.1615	-4.04901	0.000127908	0.000712628	CD
OTU87 Malassezia	13.5006	-3.97681	0.000209442	0.00102103	CD
OTU927 Malassezia	7.61396	-3.10158	0.00100847	0.00437002	CD
						Bar chart showing random forest classifier results, mean decrease gini (MDG) indicates the lost in purity in the model if that element was dropped

## Sheet: 18S_OTUs_CDvsUC_TC
	baseMean	log2FoldChange	pvalue	padj	Upregulated
OTU46 Pleosporales	2823.02	-11.599	1.96553e-14	1.53311e-12	CD	Bar chart showing random forest classifier results, mean decrease accuracy (MDA) shows the decrease in accuracy if an element was discarded from the analysis
OTU95 Pleosporales	16.5864	-4.4645	2.42326e-05	0.000945073	CD
						Bar chart showing random forest classifier results, mean decrease gini (MDG) indicates the lost in purity in the model if that element was dropped

## Sheet: 18S_OTUs_CTRLvsUC_TC
	baseMean	log2FoldChange	pvalue	padj	Upregulated
OTU67 Candida albicans SC5314	10259.2	-12.8682	5.23056e-16	3.87062e-14	Control	Bar chart showing random forest classifier results, mean decrease accuracy (MDA) shows the decrease in accuracy if an element was discarded from the analysis
OTU1 Malassezia	774.844	9.26212	5.44465e-09	2.01452e-07	UC
OTU2 Eurotiales	171.353	7.27451	8.93373e-07	1.65274e-05	UC
OTU1304 Candida albicans SC5314	32.9812	-5.64165	8.35076e-07	1.65274e-05	Control
OTU80 Candida albicans SC5314	20.0967	-4.90699	5.46765e-06	8.09212e-05	Control
OTU559 Candida tropicalis MYA-3404	9.64251	-3.35623	0.000232511	0.00286763	Control
						Bar chart showing random forest classifier results, mean decrease gini (MDG) indicates the lost in purity in the model if that element was dropped

[truncated: 3 more sheets: 18S_OTUs_CDvsCTRL_SC, 18S_OTUs_CDvsUC_SC, 18S_OTUs_CTRLvsUC_SC]
