# Supplementary material for: Inter-kingdom relationships in Crohn’s disease explored using a multi-omics approach
Source: Gut Microbes. 2021 Jul 9;13(1):1930871. doi: 10.1080/19490976.2021.1930871 (PMC8274447; doi:10.1080/19490976.2021.1930871)
Supplement: Supplemental Material [file KGMI_A_1930871_SM2617.zip › Supplementary information/Supplemental_material_6_Table_3.xlsx]

## Sheet: Description
Inter-kingdom relationships in Crohn’s disease explored using a multi-omics approach
Frau et al. Supplemental material 6
Taxa Differential Analysis results (Fungal 18S rRNA amplicons, British cohort), highlighted are most important OTUs selected with random forest (RF) classification, barcharts of RF are also presented for each comparison (see methods).
The name of the sheet describes the group compared and the taxonomy level
IS = immunosuppressants
Biol = Biologics
T1 = time point 1
T2 = time point 2
RA = remission -> active
RR = remission -> remission

## Sheet: 18SrRNA_OTUs_Baseline_CDvsHC
	baseMean	log2FoldChange	pvalue	padj	Upregulated
OTU698 Saccharomyces mikatae IFO 1815	29.5285	-2.58972	2.52947e-16	1.11297e-14	HC	Bar chart showing random forest classifier results, mean decrease accuracy (MDA) shows the decrease in accuracy if an element was discarded from the analysis
OTU257 Scheffersomyces cryptocercus	17.7785	-4.61006	3.83933e-10	7.97261e-09	HC
OTU344 Agaricomycetes	9.47314	-4.26012	3.69871e-09	4.06858e-08	HC
OTU51 Kluyveromyces marxianus	4.96134	-3.19991	1.81718e-06	1.14223e-05	HC
OTU20 Penicillium digitatum Pd1	626.14	5.10557	2.25274e-06	1.23901e-05	CD
OTU2 Malassezia	4.83373	2.02884	0.00407199	0.011198	CD
OTU86 Candida albicans SC5314	10317.6	3.02399	0.00545123	0.0133358	CD
OTU150 Saccharomycetales	954.572	3.01888	0.00545556	0.0133358	CD
						Bar chart showing random forest classifier results, mean decrease gini (MDG) indicates the lost in purity in the model if that element was dropped

## Sheet: 18SrRNA_OTUs_Baseline_ISvsNoIS
	baseMean	log2FoldChange	pvalue	padj	Upregulated
OTU13 Agaricus bisporus var. burnettii JB137-S8	54.9702	-5.15101	2.19496e-07	4.36866e-06	no	Bar chart showing random forest classifier results, mean decrease accuracy (MDA) shows the decrease in accuracy if an element was discarded from the analysis
OTU310 Candida oleophila	24.2635	-4.22527	2.73041e-07	4.36866e-06	no
OTU257 Scheffersomyces cryptocercus	18.1419	-3.69577	0.000154885	0.00165211	no
OTU150 Saccharomycetales	620.473	3.98275	0.000226789	0.00181431	yes
OTU86 Candida albicans SC5314	8299.35	3.62242	0.00141435	0.00905183	yes
OTU27 Capnodiales	10.6937	-2.31431	0.0109973	0.0351913	no
						Bar chart showing random forest classifier results, mean decrease gini (MDG) indicates the lost in purity in the model if that element was dropped

## Sheet: 18SrRNA_genus_Baseline_ISYvsNo
	baseMean	log2FoldChange	pvalue	padj	Upregulated
Malassezia	36.8751	6.18626	2.33076e-14	3.96229e-13	yes		Bar chart showing random forest classifier results, mean decrease accuracy (MDA) shows the decrease in accuracy if an element was discarded from the analysis
Agaricus	58.0439	-5.19555	2.04656e-07	1.73958e-06	no
Scheffersomyces	19.7386	-3.82707	9.81611e-05	0.000556246	no
Candida	6944.89	3.06844	0.00466948	0.0198453	yes
Kluyveromyces	5.21283	-2.38871	0.00624595	0.0212362	no
							Bar chart showing random forest classifier results, mean decrease gini (MDG) indicates the lost in purity in the model if that element was dropped

## Sheet: 18SrRNA_OTUs_Baseline_BiolYvsN
	baseMean	log2FoldChange	pvalue	padj	Upregulated
OTU698 Saccharomyces mikatae IFO 1815	30.3381	-2.85214	9.91771e-11	3.57037e-09	no	Bar chart showing random forest classifier results, mean decrease accuracy (MDA) shows the decrease in accuracy if an element was discarded from the analysis
OTU257 Scheffersomyces cryptocercus	18.1419	-3.67008	0.000106405	0.000638428	no
OTU150 Saccharomycetales	211.584	-3.42064	0.000628206	0.00205595	no
OTU2 Malassezia	5.01056	-2.0485	0.0100837	0.0267574	no
						Bar chart showing random forest classifier results, mean decrease gini (MDG) indicates the lost in purity in the model if that element was dropped

## Sheet: 18SrRNA_genus_Baseline_BiolYvsN
	baseMean	log2FoldChange	pvalue	padj	Upregulated
Scheffersomyces	19.7386	-3.93811	3.2302e-05	0.000549135	no	Bar chart showing random forest classifier results, mean decrease accuracy (MDA) shows the decrease in accuracy if an element was discarded from the analysis
Kluyveromyces	5.21283	-2.46309	0.00345065	0.019957	no
Malassezia	5.54183	-2.33859	0.00352182	0.019957	no
						Bar chart showing random forest classifier results, mean decrease gini (MDG) indicates the lost in purity in the model if that element was dropped

## Sheet: 18SrRNA_OTUs_T1_RAvsRR
	baseMean	log2FoldChange	pvalue	padj	Upregulated
OTU150 Saccharomycetales	452.915	7.73579	1.86905e-11	8.78452e-10	RR	Bar chart showing random forest classifier results, mean decrease accuracy (MDA) shows the decrease in accuracy if an element was discarded from the analysis
OTU13 Agaricus bisporus var. burnettii JB137-S8	60.5372	5.25467	6.68123e-07	1.57009e-05	RR
OTU27 Capnodiales	13.0242	-4.53777	2.32695e-06	3.64555e-05	RA
OTU20 Penicillium digitatum Pd1	508.291	6.06293	4.5079e-06	5.29678e-05	RR
OTU310 Candida oleophila	38.1751	3.04887	0.000584061	0.00549018	RR
						Bar chart showing random forest classifier results, mean decrease gini (MDG) indicates the lost in purity in the model if that element was dropped

## Sheet: 18SrRNA_OTUs_T2_RAvsRR
	baseMean	log2FoldChange	pvalue	padj	Upregulated
OTU6 Cyberlindnera jadinii NBRC 0988	29.3102	-5.58302	1.3008e-07	6.63406e-06	RA	Bar chart showing random forest classifier results, mean decrease accuracy (MDA) shows the decrease in accuracy if an element was discarded from the analysis
OTU27 Capnodiales	915.912	6.0139	3.41096e-06	8.69794e-05	RR
OTU310 Candida oleophila	53.1383	4.40496	6.84737e-06	0.000116405	RR
OTU257 Scheffersomyces cryptocercus	24.6143	4.3157	1.43592e-05	0.00018308	RR
OTU20 Penicillium digitatum Pd1	35.3765	3.76499	8.01499e-05	0.000817529	RR
OTU150 Saccharomycetales	149.062	4.21668	9.72389e-05	0.00082653	RR
OTU2 Malassezia	5.52482	2.96344	0.00300766	0.0219129	RR
OTU1 Hanseniaspora uvarum	6.34844	2.36161	0.0037425	0.0238584	RR
						Bar chart showing random forest classifier results, mean decrease gini (MDG) indicates the lost in purity in the model if that element was dropped
