# Supplementary material for: Inter-kingdom relationships in Crohn’s disease explored using a multi-omics approach
Source: Gut Microbes. 2021 Jul 9;13(1):1930871. doi: 10.1080/19490976.2021.1930871 (PMC8274447; doi:10.1080/19490976.2021.1930871)
Supplement: Supplemental Material [file KGMI_A_1930871_SM2617.zip › Supplementary information/Supplemental_material_7_VOCsRawData.xlsx]

## Sheet: Description
Inter-kingdom relationships in Crohn’s disease explored using a multi-omics approach
Frau et al. Supplemental material 7
Table of VOCs GC/MS raw data

## Sheet: VOCs_metab_data_fungi_IUPAC
Name	100518_IBD_004_1	100518_IBD_019_1	100518_IBD_021_1	100518_IBD_079_1	100518_IBD_089_1	100518_IBD_093_1	100518_IBD_094_1	100518_IBD_106_1	110518_IBD_012_1	110518_IBD_030_1	110518_IBD_067_1	120518_IBD_024_1	120518_IBD_025_1	120518_IBD_038_1	120518_IBD_043_1	120518_IBD_046_1	150517_IBD_009_1	150517_IBD_013_1	150517_IBD_017_1	150517_IBD_020_1	150517_IBD_065_1	160517_IBD_028_1	160517_IBD_074_1	160517_IBD_076_1	100518_IBD_006_1	100518_IBD_056_1	100518_IBD_057_1	100518_IBD_083_1	110518_IBD_005_1	110518_IBD_018_1	110518_IBD_050_1	110518_IBD_062_1	110518_IBD_072_1	110518_IBD_078_1	110518_IBD_082_1	110518_IBD_084_1	110518_IBD_096_1	120518_IBD_011_1	120518_IBD_022_1	120518_IBD_029_1	120518_IBD_034_1	120518_IBD_049_1	120518_IBD_087_1	120518_IBD_090_1	150517_IBD_008_1	150517_IBD_051_1	150517_IBD_055_1	150517_IBD_068_1	150517_IBD_071_1
Butan-2-one	NA	57237504	95973376	46428160	NA	134676480	56774656	184336384	NA	20874240	NA	NA	29910016	11262976	NA	NA	19871744	NA	NA	42201088	49160192	32152576	55103488	20226048	NA	NA	51015680	33185792	29371392	NA	NA	NA	20265984	430014464	109371392	70815744	NA	63049728	24987648	NA	27588608	37806080	74129408	82968576	38227968	NA	14741504	NA	NA
3-methylbutanal	NA	60338176	344981504	42692608	60633088	NA	117923840	148094976	239304704	318636032	180273152	79499264	22780928	82616320	123854848	212287488	651952128	30727168	69353472	226983936	52350976	487473152	115552256	164855808	192823296	NA	550043648	211058688	541065216	NA	NA	389431296	240533504	113938432	266862592	410468352	241598464	115261440	173359104	133746688	150142976	484212736	223428608	170999808	59084800	61657088	66383872	130576384	NA
Pentan-2-one	NA	38555648	103124992	53506048	28785664	15254528	219709440	105213952	66166784	11456512	52051968	21865472	71852032	22065152	NA	23922688	101138432	41455616	13225984	47640576	19281920	29356032	44859392	NA	77344768	51425280	44056576	77701120	121958400	NA	NA	NA	26165248	1011089408	96116736	21042176	31161344	43876352	100233216	15946752	63537152	NA	26266624	123981824	42680320	15393792	NA	NA	32949248
Methyl 2-methylbutanoate	29625344	NA	NA	NA	8158208	NA	NA	NA	120369152	NA	47443968	NA	23214080	11908096	28888064	NA	NA	26414080	47464448	30186496	18394112	NA	32657408	NA	6525696	NA	NA	14572544	NA	29728768	NA	NA	38637568	NA	8735744	NA	NA	NA	5193984	23998464	NA	NA	17922048	NA	59105280	NA	NA	NA	22970368
Propyl propanoate	27430912	NA	NA	34443264	959840256	1365049344	NA	NA	332824576	NA	498892800	207159296	214450176	17181696	1240530944	1254752256	22089728	281591808	23242752	34361344	12110848	44687360	420265984	NA	19158016	564002816	NA	NA	NA	NA	846004224	367394816	NA	NA	NA	NA	357302272	16297984	NA	123867136	NA	NA	NA	NA	203767808	NA	NA	257359872	NA
2-methylpropanoic acid	221675520	129478656	53694464	90390528	322633728	238125056	235077632	315015168	352354304	47697920	384204800	NA	241483776	29211648	161464320	623247360	972029952	275349504	183468032	691011584	13010944	510246912	695664640	215220224	318685184	750911488	21354496	114208768	60612608	585498624	NA	105635840	292552704	133033984	431456256	12273664	445857792	263585792	104091648	279183360	264667136	31418368	23885824	61681664	78798848	112979968	280084480	312705024	372408320
Butanoic acid	1314521088	672989184	390512640	871694336	1333985280	1209008128	1368129536	909377536	1560543232	744357888	1320091648	1012465664	1259667456	431357952	798752768	1640562688	1328742400	1234370560	640811008	1358168064	19853312	1414660096	1151336448	565510144	NA	1521483776	47861760	1342308352	640352256	NA	1244659712	1381367808	1300430848	677380096	NA	85143552	NA	NA	1314324480	NA	1404895232	49987584	337477632	476610560	443301888	1102839808	1014890496	1262485504	1362100224
Propyl 2-methylpropanoate	434749440	NA	NA	10880000	255426560	683802624	NA	15372288	260341760	NA	98074624	34930688	78270464	17296384	441450496	70004736	20231168	541392896	161169408	29809664	NA	22226944	260980736	NA	NA	2367160320	NA	NA	NA	1619918848	18692096	45961216	NA	16822272	19070976	NA	43515904	42147840	NA	82960384	NA	NA	35368960	NA	65384448	NA	NA	481755136	154189824
Ethylbenzene	21110784	43397120	9556992	11390976	5289216	NA	5537536	NA	NA	156352512	33421312	29626368	9974784	4269568	NA	87736320	5440256	54415360	NA	NA	19038208	63537152	55173120	16689152	9304064	20970496	117809152	NA	66281472	4969984	39174144	NA	8992768	10195968	18015232	19550208	4884992	15033344	NA	NA	262635520	155090944	NA	5282304	7289344	73453568	8273408	45379584	NA
3-methylbutanoic acid	871759872	633864192	268517376	536592384	539623424	426377216	894697472	1189412864	1239547904	316866560	1322319872	274464768	765460480	140918784	488734720	901644288	1367408640	983498752	942276608	1405222912	31221760	1290665984	1438842880	316424192	853934080	NA	54345728	540409856	369229824	1287192576	81371136	530137088	943390720	650575872	1338048512	53215232	1367474176	1231552512	523337728	1008795648	876347392	60383232	67612672	228753408	332169216	512557056	489766912	1264910336	1013907456
2-methylbutanoic acid	702152704	459980800	212434944	323960832	575275008	594214912	702808064	861143040	625344512	213286912	927465472	117272576	9981952	77844480	408551424	338984960	1470562304	786890752	666370048	1450311680	21611520	1147731968	1421541376	242499584	536936448	162021376	45772800	389873664	225705984	1084751872	213417984	277495808	683212800	457752576	992804864	44752896	892862464	875429888	360202240	759234560	713359360	61394944	47792128	164855808	219578368	365936640	340901888	353320960	NA
2-methyl-5-propan-2-ylcyclohexa-1,3-diene	10769408	14728192	5152000	76046336	43941888	NA	NA	127037440	NA	11325440	NA	NA	NA	NA	NA	NA	NA	7578880	NA	43921408	6400768	NA	NA	NA	NA	NA	180584448	12131328	61558784	NA	NA	NA	74170368	82522112	5576192	31273984	NA	NA	10675200	2570752	97873920	919928832	NA	25516032	30752768	376274944	NA	NA	51363840
Heptanal	6642432	8569856	11621376	8822784	7926016	3770368	6908160	8293376	4942336	12813312	4210432	5855232	9697280	6157824	3535616	3014400	39211008	5536512	7523072	13612032	3006720	5671168	18034688	47869952	7547136	3753728	5586688	4257792	16390144	3756288	4970496	5528576	5351680	10304512	6455552	6471424	8778752	8928256	10185728	8886272	NA	7777792	5980672	8727552	25239552	15078400	5442816	5412608	18094080
Pentanoic acid	433356800	629932032	279937024	691011584	480772096	NA	1382809600	NA	654508032	732626944	2104492032	555548672	NA	54706176	839778304	1419837440	584450048	281624576	180109312	1243152384	23879680	1337065472	116420608	128983040	382844928	1339162624	160022528	NA	582811648	1305673728	954138624	255164416	NA	801636352	1355218944	58032128	691732480	NA	1389232128	NA	1374617600	89538560	88629248	307691520	767688704	1203568640	669384704	1376976896	1320353792
2-methylpropyl butanoate	7802624	NA	NA	11778048	72339456	4960768	6139136	14194688	102305792	4057088	220282880	16029696	232816640	8935424	6159616	25946112	14278656	8644608	12189696	80490496	NA	29950976	38158336	NA	48631808	165789696	NA	18565120	NA	283623424	81350656	13232128	8794112	NA	76353536	NA	6121472	15582208	54362112	22488064	26346496	NA	NA	NA	32808960	NA	NA	48984064	25852928
6-methylheptan-2-one	37064704	22828032	36720640	33257472	NA	9528320	21226496	13717504	NA	NA	12607488	31419392	7143168	13106176	14355456	21417984	21434368	11667456	34041856	26748928	NA	20340736	29584384	NA	NA	NA	NA	28729344	NA	12622848	13391872	19653632	NA	30230528	11367424	23507968	NA	43069440	21118976	NA	NA	27507712	16043008	12042240	23531520	14502912	NA	34054144	42778624
2-pentylfuran	NA	11914240	NA	NA	NA	NA	NA	16093184	5871616	13061120	NA	12899328	NA	NA	NA	NA	32104448	3137536	NA	6594304	NA	NA	9396224	229556224	NA	NA	59248640	NA	8530944	NA	4213248	NA	NA	NA	NA	18457600	16749568	NA	NA	NA	18541568	NA	NA	5361408	14473216	NA	NA	4458752	23133184
Benzaldehyde	NA	NA	114950144	NA	34672640	NA	16573440	47210496	12972032	101310464	NA	NA	41304064	39886848	19741696	11602944	47308800	45006848	63438848	56688640	6005248	82472960	26203136	104349696	8306688	NA	NA	43724800	89804800	19701760	NA	14807040	NA	20505600	38252544	70684672	15340544	NA	10619904	29645824	NA	107532288	24134656	NA	44859392	NA	73555968	19248128	34304000
Octan-2-one	33677312	30806016	29242368	24559616	NA	14577664	21432320	24578048	NA	100765696	NA	NA	17311744	NA	NA	20123648	32296960	NA	10245120	36581376	NA	18066432	NA	42409984	NA	NA	NA	58310656	35581952	NA	NA	11399168	13898752	59150336	44105728	21522432	10032128	15187968	NA	NA	217939968	19594240	NA	NA	75067392	52842496	9980928	23094272	17025024
Octanal	9385984	6583552	5784576	7544832	7781632	4568064	13078528	7493632	5665280	15089664	NA	14604288	12231680	3036160	6933760	7211776	21189632	5476608	5675264	22554624	2702848	5775360	10727424	31026176	NA	6173440	NA	NA	18829312	5265152	12186624	4353280	10714112	NA	14811136	5231360	6573568	NA	7954944	11206656	NA	NA	4182784	4982016	22265856	15837184	7703296	6308352	14821376
2-phenylacetaldehyde	72925184	6201856	368689152	8416256	22154240	10285056	178176000	172212224	147701760	269303808	161595392	35618816	77688832	168394752	104378368	76619776	83132416	401424384	176766976	67624960	7075840	598605824	134266880	312442880	10949632	NA	167854080	114307072	280248320	95866880	31275008	31212544	181616640	20570112	122417152	285523968	17087488	27969536	12027904	87126016	186155008	529743872	129617920	18587648	134234112	92991488	104251392	85393408	33179648
3,7-dimethylocta-1,6-dien-3-ol	NA	NA	NA	NA	105123840	NA	15474688	8440832	7644160	3283712	22646784	12017664	4329984	10452992	9324544	6164224	NA	NA	12910592	3227392	NA	6232832	2815744	96440320	5592576	4609024	4506368	90861568	4181248	NA	20828160	3443968	5142016	3621888	NA	2989312	NA	19056640	1818688	3880960	3468544	NA	NA	NA	NA	NA	7708672	NA	10625024
Nonanal	4466176	4229888	8729600	3958272	5280768	5248000	11201536	11723776	5963008	10509312	10697728	6598656	15397888	NA	9082880	NA	15322112	9484288	6056960	15238144	3386368	7839488	9882624	45305856	NA	4845568	6401280	NA	12193792	NA	13724672	3812864	NA	NA	14999552	10752000	5302784	5690368	NA	17824768	14718976	5616640	5009408	3307520	19598336	NA	9023488	NA	18797568
Heptanoic acid	NA	NA	NA	NA	14610432	NA	122449920	NA	48103424	70299648	NA	NA	41373696	NA	NA	176701440	NA	NA	NA	NA	NA	NA	NA	21828608	26205184	NA	NA	243449856	NA	143851520	NA	NA	NA	28830720	1371537408	NA	NA	10539008	486801408	NA	901054464	NA	NA	NA	62836736	107692032	NA	26467328	45404160
1H-indole	1101070336	139001856	1037828096	731971584	1556283392	9392128	526598144	1270480896	492601344	427409408	1615462400	1007026176	1431961600	337608704	539623424	223444992	262668288	116535296	1590231040	2008350720	121294848	1720647680	370753536	1121845248	181616640	12556288	58593280	265158656	289505280	525172736	39784448	179929088	70348800	42930176	214859776	847642624	354172928	213860352	92299264	562298880	347111424	921436160	177225728	46002176	331890688	176865280	233832448	1976565760	981073920
2-methylpropanal	10815488	NA	45715456	NA	NA	NA	6645504	12684288	8580096	43683840	NA	NA	4624896	7875584	6595584	NA	9205760	NA	7363840	6452992	3273472	40341504	18104320	27758592	NA	NA	97714176	7460352	59613184	NA	NA	6454784	11806720	9871360	6594560	45678592	7448576	7442176	NA	4124672	11817984	78979072	21113856	11339776	8266496	8599552	8275200	NA	NA
[truncated: 11 more columns]
