# Supplementary material for: Inter-kingdom relationships in Crohn’s disease explored using a multi-omics approach
Source: Gut Microbes. 2021 Jul 9;13(1):1930871. doi: 10.1080/19490976.2021.1930871 (PMC8274447; doi:10.1080/19490976.2021.1930871)
Supplement: Supplemental Material [file KGMI_A_1930871_SM2617.zip › Supplementary information/Supplemental_material_8_Table_4.xlsx]

## Sheet: Description
Inter-kingdom relationships in Crohn’s disease explored using a multi-omics approach
Frau et al. Supplemental material 8
Abundance tables at genus level for the mycobiome analysis, the diagnosis for each samples is also indicated, along with the site for the biopsy datasets.
These tables are represented in the main text as taxonomy summary bar charts (Figure 4a stool British cohort, Figure 5c stool Maastricht cohort baseline and Figure S5 biopsies British cohort)
The name of the sheet describes the taxonomy level and the dataset (Maastricht baseline, British stool and British biopsies )

## Sheet: GenusAbundTable_Maa_Base
	Diagnosis	Exophiala	Penicillium	Clavispora	Torulaspora	Kluyveromyces	Candida	Cyberlindnera	Scheffersomyces	Aspergillus	Aureobasidium	Malassezia	Agaricus	Cryptococcus	Hanseniaspora	__Unknowns__	Mucor	Saccharomyces
S83-39T1	HC	0	1	0	0	0	9042	0	1	0	0	0	3	0	0	1263	12	65791
S76-32T1	HC	0	6629	0	0	0	15	0	0	1	0	0	540	0	0	668	8	86530
S72-1222T1	HC	0	201	0	0	0	2098	0	0	80	0	4	1	0	0	545	0	88987
S68-1220T1	HC	0	0	0	0	0	648	0	0	2	0	4	0	0	0	11	0	80756
S70-1221T1	HC	0	0	0	0	0	4	1753	0	56	0	1	0	0	0	315	0	50424
S74-1231T1	HC	0	4	0	2	0	28	0	0	0	0	0	1	0	0	15	14	273819
S77-33T1	HC	0	2	0	0	0	1	0	0	1565	0	1	1	0	0	1	5	111571
S79-37T1	HC	0	9784	0	0	0	8504	0	6	120	0	0	429	0	0	153	8	105676
S81-38T1	HC	0	170	0	1	153	200	0	0	2	0	0	103	0	0	0	8	183125
S85-40T1	HC	0	6	0	1	0	68	0	6817	0	39	0	8081	0	0	1919	0	107704
S87-42T1	HC	0	2	0	0	0	4525	0	0	0	0	0	0	0	0	1	0	97362
S89-43T1	HC	0	1	0	0	592	4	0	649	1292	0	0	1	0	0	276	0	99226
S91-44T1	HC	0	5	0	0	0	211	0	0	1	0	1	1	0	0	19	0	89433
S93-47T1	HC	0	0	0	0	0	6046	0	0	495	0	0	0	0	0	2	0	85826
S95-HC7T1	HC	0	2	0	0	0	27	0	0	1	0	0	1	0	0	57	0	102182
S9-M0082-P0	CD	0	0	0	1	0	70603	0	2	0	0	0	0	0	0	10770	0	40708
S54-M0202-p0	CD	0	0	2	0	0	14622	0	0	682	0	0	847	0	0	225	0	23370
S28-M0137S2-Z1	CD	0	24778	1	0	0	80140	0	0	83	0	0	0	0	0	5	0	6153
S25-M0137-Z1	CD	0	1	0	0	0	17	0	2	2403	0	0	1	0	0	4311	0	148052
S1-M0022-P0	CD	0	10617	0	0	0	3	0	1	6	0	1	1	0	0	2617	3174	27992
S63-M0279-p0	CD	1	1	0	0	0	1061	0	0	10	0	0	0	0	0	0	0	25047
S12-M0087-p0	CD	0	2432	0	0	0	1742	0	1	2	0	0	1	0	0	4	0	213002
S17-M0109-P0	CD	0	0	0	0	0	474	0	0	0	0	0	0	0	2	0	0	95941
S21-M0118-P0	CD	0	0	0	0	0	3	0	0	72	0	0	0	0	2	178	0	39393
S29-M0150-p0	CD	0	0	0	0	0	4	1	0	3381	0	1	2	0	0	4972	0	112946
S31-M0151-Z1	CD	0	2	0	0	0	61	2	2282	1	0	1271	1	0	0	12182	0	146041
S32-M0151MSC-Z7	CD	0	1997	0	0	0	2093	1	2	8	300	152	1	0	0	684	0	164138
S36-M0159-Z1	CD	0	4496	0	0	0	12	1	0	0	0	0	6745	0	1973	4088	0	141979
S38-M0159MM-P0	CD	0	0	0	0	0	3	0	0	0	0	0	2	0	2	3	0	32261
S40-M0163-P0	CD	0	0	0	0	0	7	0	0	2428	0	0	3	0	0	33	0	174572
S47-M0165-p0	CD	0	0	0	0	0	603	0	2	1	0	0	22	0	0	6	0	65065
S49-M0171-Z2	CD	0	0	2	0	0	6	0	0	23	0	0	1	0	0	0	0	52670
S4-M0031-p0	CD	0	0	0	0	0	11	0	0	432	0	3260	0	0	0	255	0	153607
S51-M0178-Z5	CD	0	0	0	0	0	2638	0	0	18	0	0	0	0	0	2	8	45241
S57-M0254-p0	CD	0	0	1	0	0	103	0	0	97	0	0	0	0	0	21	0	20783
S59-M0270-p0	CD	0	2072	0	4	0	6	0	0	0	0	0	0	0	0	2516	0	153402
S68-M1674-P0	CD	1	0	0	0	0	6	0	0	0	0	0	0	0	0	4745	0	190664
S71-M1796-P0	CD	0	1	0	0	0	2	0	0	0	0	0	3317	0	0	1	0	150362
S77-M2728-Z3	CD	0	0	0	0	0	13897	0	1	0	0	1	0	1	1	1	0	229109
S7-M0056-p0	CD	0	1	0	0	0	278	2	0	250	0	0	0	0	0	1	0	150712
S15-M0099-Z2	CD	0	0	0	0	0	66941	0	2	0	0	0	1	0	2	5	0	35

## Sheet: GenusAbundTable_Brit_Stool
Sample ID	Diagnosis	Streptomyces	Fusarium	Penicillium	Clavispora	Torulaspora	Sclerotinia	Cyberlindnera	Kazachstania	Pichia	Candida	Scheffersomyces	Capnodiales	Aspergillus	Dekkera	Aureobasidium	Malassezia	Agaricus	Tremellales	Cryptococcus	Kluyveromyces	Hanseniaspora	Pleosporales	Saccharomycetales	Mucor	Yarrowia	Saccharomyces
S50-IBD-084-18S	Control	0	0	0	0	0	0	613	0	0	512	0	0	0	0	0	0	0	0	0	0	0	0	162	0	0	197604
S11-IBD-018-18S	Control	0	0	0	0	0	0	0	0	0	936	0	0	0	0	0	0	0	0	0	0	0	0	0	0	0	25461
S16-IBD-023-18S	Control	0	0	251	781	0	0	0	0	0	1392	0	0	0	0	0	191	110	20	0	79	0	0	453	0	21	473015
S24-IBD-034-18S	Control	0	0	0	0	0	0	52	0	0	11	56	0	0	0	0	0	4	0	0	0	0	0	0	0	0	228367
S25-IBD-036-18S	Control	0	0	32	0	1	0	0	0	0	62	1	0	0	0	0	0	0	0	0	0	14	0	296	18	0	479831
S28-IBD-045-18S	Control	0	0	0	0	0	0	0	0	0	45	2	0	0	0	0	0	0	0	0	0	0	0	43	0	0	108327
S30-IBD-049-18S	Control	0	0	1	0	1763	0	0	0	0	270	1	63	0	0	0	0	0	0	0	0	2143	73	13615	0	0	734059
S31-IBD-050-18S	Control	0	0	0	0	2	0	0	0	2300	12898	108137	67	97	0	0	0	0	0	0	0	0	0	10720	0	0	37151
S32-IBD-051-18S	Control	0	0	0	0	1	0	0	0	0	1	4	0	0	0	0	0	0	0	0	0	0	0	2	0	0	75315
S33-IBD-054-18S	Control	0	0	0	0	0	0	0	0	8	23965	2	0	0	2136	0	0	0	0	0	0	4	0	277	0	0	37881
S34-IBD-055-18S	Control	0	0	0	0	0	0	0	0	0	121	0	0	0	0	0	0	0	0	0	0	0	0	0	0	0	36460
S36-IBD-057-18S	Control	0	51	0	0	0	0	0	0	0	19	408	0	0	0	0	633	0	0	0	0	0	0	1	0	0	154172
S38-IBD-065-18S	Control	0	0	0	0	0	0	0	0	0	0	0	0	0	0	0	0	0	0	0	0	3	0	4	0	0	31708
S3-IBD-005-18S	Control	0	0	0	0	2	0	0	0	0	12	66	0	0	0	146	0	0	0	0	0	3434	0	18	0	1	166822
S40-IBD-068-18S	Control	0	0	1	0	0	947	0	1	0	1	0	0	0	0	0	0	1	0	0	0	5	0	3	0	0	287946
S48-IBD-082-18S	Control	0	125	0	0	1	0	0	1	0	648	1	0	0	0	0	0	3618	0	0	0	6	0	17502	92	0	124393
S49-IBD-083-18S	Control	0	0	0	0	0	0	0	0	0	82378	0	0	0	0	40	0	0	0	0	0	0	0	238	0	0	99200
S52-IBD-087-18S	Control	0	0	0	0	0	0	0	0	3	11	0	0	0	0	0	0	0	0	0	0	0	0	352	0	124	412151
S53-IBD-088-18S	Control	0	0	0	0	0	0	0	0	0	3465	0	0	0	0	0	0	0	0	0	0	0	0	0	0	0	67568
S5-IBD-008-18S	Control	0	0	0	0	0	0	0	0	0	0	0	1	0	0	0	0	0	0	0	0	0	0	0	0	0	50748
S45-IBD-076-18S	CD	0	0	1	0	3302	0	0	76	3	2022	0	0	0	0	0	0	0	0	0	0	231854	0	130177	0	0	607667
S22-IBD-030-18S	CD	0	0	0	0	0	0	0	0	0	409	31	0	0	0	0	0	0	0	0	0	0	0	0	0	88	181110
S39-IBD-067-18S	CD	0	0	0	0	1	0	0	0	0	219	0	102	0	0	0	0	35211	0	0	0	6	295	5	0	0	279382
S8-IBD-012-18S	CD	0	91	0	0	0	0	0	0	0	15	118	0	0	0	0	0	0	0	0	0	1	0	29	0	0	364435
S44-IBD-074-18S	CD	0	335	0	0	0	0	0	0	0	464	0	323	0	0	0	0	0	0	0	0	281	0	629	0	0	753410
S10-IBD-017-18S	CD	0	0	330	0	0	0	0	0	0	12	0	1782	0	0	0	0	0	0	0	0	0	0	2327	0	0	27683
S12-IBD-019-18S	CD	0	0	0	398	1	0	0	0	0	2012	2005	0	0	0	0	0	0	0	0	0	0	0	259	0	0	96570
S13-IBD-020-18S	CD	0	0	0	0	0	0	0	0	0	3	0	0	0	0	0	0	0	0	0	0	0	0	751	0	0	79037
S14-IBD-021-18S	CD	0	0	0	0	0	0	0	0	0	282	1	0	0	0	0	0	0	0	0	0	0	0	1123	0	0	74534
S17-IBD-024-18S	CD	0	0	0	0	0	0	0	0	0	606	78	0	0	0	0	0	135	0	0	0	0	0	0	0	0	366700
S20-IBD-028-18S	CD	0	0	0	0	0	0	0	0	0	2552	656	203	0	0	0	0	0	0	0	0	0	0	2	0	0	130266
S27-IBD-043-18S	CD	0	0	0	0	0	0	0	0	0	0	6	0	0	0	0	0	0	0	0	0	0	0	0	0	0	59764
S29-IBD-046-18S	CD	0	680	0	0	0	0	0	0	0	1086	3	0	0	0	0	0	0	0	0	0	0	0	1	0	0	329883
S2-IBD-004-18S	CD	0	201	0	0	0	0	0	0	0	0	0	144	0	0	0	0	0	0	0	0	0	0	0	0	0	70195
S47-IBD-079-18S	CD	0	0	0	0	0	0	943	0	0	1365	0	0	0	0	0	0	0	0	0	0	3	0	1	0	0	59175
S54-IBD-089-18S	CD	0	0	0	0	0	0	0	0	3	2	0	0	0	0	0	0	0	0	0	0	0	0	0	0	0	163679
S56-IBD-093-18S	CD	0	0	0	0	1	0	0	0	3	797	40	0	0	0	0	0	0	0	0	0	0	275	487	0	0	322399
S57-IBD-094-18S	CD	287	0	0	0	0	0	0	346	43984	7	0	0	0	0	0	0	0	0	0	0	2	0	1	0	0	25254
S60-IBD-106-18S	CD	0	0	0	0	0	0	0	0	1	1	0	227	0	0	0	448	0	0	0	0	0	360	0	0	0	44581
S61-IBD-107-18S	CD	0	0	0	0	0	0	0	0	0	0	0	0	0	0	0	0	0	0	0	0	0	0	22	0	0	161908
S6-IBD-009-18S	CD	0	0	0	0	0	0	0	0	0	14	0	0	0	0	0	0	0	0	0	0	0	0	258	0	2	235305
S9-IBD-013-18S	CD	0	0	0	0	0	0	0	0	0	0	0	0	0	0	0	0	0	0	0	0	0	0	0	0	0	43454
S18-IBD-025-18S	CD	0	0	0	0	0	0	0	0	0	1703	0	736	363	0	0	463	0	0	0	0	0	0	0	0	0	215
S37-IBD-062-18S	UC	0	0	0	0	0	0	0	1233	0	2110	0	0	0	0	0	162	0	0	0	0	6	0	121	0	501	334667
S1-IBD-001-18S	UC	0	0	0	0	0	0	0	0	0	1	0	0	0	0	0	0	0	0	0	0	0	0	0	0	20853	22477
S43-IBD-073-18S	UC	0	0	3	0	1	0	0	0	0	1	0	0	0	0	0	0	2	0	0	0	9	0	1539	0	0	43781
S59-IBD-103-18S	UC	0	0	0	0	0	0	0	0	0	23	0	0	0	0	0	0	0	0	0	0	0	0	0	0	0	58887
S63-IBD-110-18S	UC	0	0	1	0	0	0	0	0	0	4	4967	0	3292	0	0	0	0	0	1	0	0	0	10	0	0	11161
S15-IBD-022-18S	UC	0	0	0	0	0	0	0	0	0	0	0	0	0	0	0	0	0	0	0	0	0	0	0	0	0	71176
S19-IBD-027-18S	UC	0	0	0	0	1	0	0	0	0	11	0	13	0	0	0	0	0	0	0	0	0	0	0	0	0	221668
S21-IBD-029-18S	UC	0	0	0	0	1	0	0	0	0	6	0	0	0	0	0	0	0	0	0	0	0	0	6	0	0	238771
S23-IBD-032-18S	UC	0	0	0	7	0	0	0	0	3	0	0	0	0	0	0	0	0	0	0	3	0	0	0	0	0	131130
S26-IBD-038-18S	UC	0	0	0	0	0	0	0	0	0	140	2	0	0	1	0	0	0	0	0	0	0	0	0	0	0	144117
S35-IBD-056-18S	UC	0	0	405	0	0	0	0	0	0	16	0	0	0	1	0	0	0	0	0	0	2	0	20	0	0	27638
S41-IBD-071-18S	UC	0	0	0	0	0	0	0	0	0	0	0	0	0	0	0	0	0	0	0	0	5	0	5	0	0	81927
S42-IBD-072-18S	UC	0	0	7479	0	0	0	0	0	0	9691	0	1	0	0	0	0	1	0	0	0	9	0	283	0	0	125846
S46-IBD-078-18S	UC	0	0	0	0	0	0	0	0	0	14	0	0	0	0	0	0	2	0	0	0	2	9	14	0	0	24596
S4-IBD-006-18S	UC	0	52	0	0	0	0	0	0	0	0	0	0	0	0	0	0	0	0	0	0	0	0	0	0	0	158318
S51-IBD-086-18S	UC	0	0	0	0	0	0	0	0	0	641	0	0	0	0	0	0	0	0	0	0	0	0	75	0	0	657691
S55-IBD-090-18S	UC	0	0	0	0	0	0	0	0	1	62	0	0	0	0	0	0	0	0	0	63	0	0	1	0	0	79273
S58-IBD-096-18S	UC	0	0	0	0	0	0	0	0	0	0	0	0	0	0	0	0	0	0	0	0	0	0	0	0	0	47085
S62-IBD-109-18S	UC	0	0	0	0	0	0	0	0	0	0	0	0	0	0	0	0	0	0	0	0	0	0	9	0	0	158257
S7-IBD-011-18S	UC	0	0	0	0	0	0	0	0	0	0	0	0	0	0	0	0	0	0	0	0	0	0	1	0	0	447610

## Sheet: GenusAbundTable_Brit_Biop
Sample ID	Site	Diagnosis	Schizophyllum	Antrodia	Physoderma maydis	Aspergillus	Trichosporon	Phanerochaete	Filobasidium	Clavispora	Plectosphaerella sp. s182	Jaminaea	Diatrype	Fusarium	Puccinia	Stereum	Bensingtonia	Gymnopus	Cochliobolus	Phaeotheca	Knufia	Limonomyces	Saccharomyces	Penicillium	Exophiala	Leptosphaeria	Guehomyces	Acremonium	Cyberlindnera	Cryptococcus	Candida	Hemicarpenteles	Diaporthe	Cystofilobasidium	__Unknowns__	Malassezia	Cenococcum
S30-IBD-057TC	Transverse Colon	Control	0	0	0	0	0	0	0	0	0	0	0	0	0	0	0	0	40946	0	0	0	2	0	0	0	0	0	0	0	0	0	0	0	16	0	3
S31-IBD-057SC	Sigmoid Colon	Control	0	0	0	0	0	0	0	0	0	0	0	0	0	0	0	0	0	0	2	0	74745	0	0	0	0	0	0	0	1	0	0	0	22	0	2
S35-IBD-065TI	Terminal Ileum	Control	0	0	0	0	0	0	0	0	0	0	0	0	0	0	0	0	6	0	1	0	0	0	0	0	0	0	0	0	0	0	0	0	208951	0	2
S68-IBD-084-TI	Terminal Ileum	Control	0	0	0	1	0	0	0	0	0	0	0	0	0	0	0	0	0	0	2	0	14	0	0	0	0	0	2	0	33	0	0	0	7464	67153	0
S67-IBD-083-SC	Sigmoid Colon	Control	0	0	0	1	0	0	0	0	0	0	0	0	0	0	0	0	0	0	1	0	36769	0	0	0	0	0	2	0	103563	0	0	0	23	0	0
S53-IBD-088TI	Terminal Ileum	Control	0	0	0	0	0	0	0	0	0	0	0	0	0	1902	0	0	0	0	0	0	3	0	0	0	7	0	0	0	1	0	0	0	3	3	0
S24-IBD-050TC	Transverse Colon	Control	0	0	0	11	0	0	0	0	0	1	0	0	0	0	0	0	11	0	0	0	64	3	0	2	0	0	0	0	0	0	0	0	54522	0	0
S49-IBD-051-TI	Terminal Ileum	Control	38434	0	0	0	0	0	0	0	0	0	0	0	0	0	0	0	0	0	0	0	0	0	1	0	0	0	0	1	0	0	1	0	2	2	0
S55-IBD-068-TC	Transverse Colon	Control	4	0	0	0	0	0	0	0	0	0	0	0	0	0	0	23823	0	0	0	0	0	0	0	0	0	0	0	0	0	0	1	0	2	0	0
S70-IBD-084-SC	Sigmoid Colon	Control	0	0	0	0	0	0	0	0	0	0	0	0	0	0	0	0	0	0	42445	0	23	0	0	0	0	0	1	0	24993	0	0	0	17	13572	0
S55-IBD-088SC	Sigmoid Colon	Control	0	3	0	0	0	0	0	0	0	0	0	0	0	0	0	0	0	0	0	0	3	0	0	0	7	0	0	0	0	0	0	0	5465	7	0
S8-IBD-023SC	Sigmoid Colon	Control	0	0	0	3	0	0	0	0	0	0	0	14503	8092	0	0	0	0	0	0	0	104852	0	0	0	0	0	0	0	0	0	0	0	8658	3	0
S69-IBD-084-TC	Transverse Colon	Control	0	0	0	0	0	0	0	0	0	0	0	0	0	0	0	0	0	0	0	0	24	0	0	0	0	0	71939	0	10	0	0	0	39757	2	0
S54-IBD-088TC	Transverse Colon	Control	0	2	0	0	0	0	0	0	0	0	0	0	0	0	0	0	0	0	0	0	0	0	0	0	93246	0	0	3363	13921	0	0	46	70293	2	0
S7-IBD-023TC	Transverse Colon	Control	0	0	0	1	0	0	0	0	0	0	1	1	0	0	0	0	0	0	0	0	40986	0	0	0	0	0	0	0	73340	0	0	0	35674	1	0
S66-IBD-083-TC	Transverse Colon	Control	0	0	0	3	0	0	0	0	0	0	0	0	0	0	0	0	0	0	1	0	16611	3	0	0	0	0	1	0	49999	0	0	0	12	1	0
S23-IBD-050TI	Terminal Ileum	Control	0	0	0	1216	0	0	0	0	0	0	0	0	0	0	0	0	115944	0	0	0	36	3	0	0	0	0	0	0	0	0	0	0	11	0	0
S39-IBD-036-SC	Sigmoid Colon	Control	0	0	0	0	0	0	0	0	0	0	0	2	0	0	0	0	0	0	0	0	50876	0	1	0	0	0	0	0	0	0	0	0	2	0	0
S47-IBD-049-TC	Transverse Colon	Control	0	0	0	0	0	0	0	0	0	0	0	145	0	0	0	0	0	0	0	0	15	0	0	0	0	0	0	0	0	0	0	0	18339	0	0
S46-IBD-074SC	Sigmoid Colon	CD	0	0	0	0	0	0	0	0	0	2	0	0	0	0	0	0	0	0	0	0	5	0	0	0	0	0	0	0	2	0	0	0	74103	1	0
S15-IBD-028TC	Transverse Colon	CD	0	1	0	6	0	0	0	0	0	0	0	0	0	0	0	0	0	0	0	0	102819	0	0	0	0	0	0	0	0	0	0	0	54049	0	1
S27-IBD-020-TC	Transverse Colon	CD	0	0	0	1	0	0	0	0	0	0	0	0	0	0	0	0	0	0	4	0	20176	0	8209	0	0	0	0	0	0	0	0	2	17607	1	2
S25-IBD-020-TI	Terminal Ileum	CD	0	0	0	0	0	0	0	0	1	0	0	0	0	0	0	0	0	0	0	0	22633	0	0	0	0	0	0	0	0	0	0	3	5555	4	0
S35-IBD-031-TC	Transverse Colon	CD	0	0	0	1	0	0	0	0	2	0	0	0	0	0	0	0	0	0	0	0	3	0	0	0	0	0	0	0	0	0	1	4	483	13609	0
S36-IBD-031-SC	Sigmoid Colon	CD	0	0	0	0	0	0	0	0	9980	0	0	0	0	0	0	0	0	1	0	0	8	0	0	0	1	0	0	0	0	0	0	1	11986	35294	0
S54-IBD-067-SC	Sigmoid Colon	CD	1	0	0	0	0	0	0	0	0	0	0	0	0	0	0	0	0	1	0	0	2	0	0	0	0	0	0	10039	2	0	0	0	30116	23139	0
S15-IBD-013-TI	Terminal Ileum	CD	0	0	0	0	0	20925	0	0	0	0	0	1	0	0	0	0	0	4	0	0	19	0	0	0	0	0	0	0	1	0	0	0	17370	2	0
S43-IBD-046-TI	Terminal Ileum	CD	0	0	0	1	0	0	0	0	0	0	0	4	0	0	0	0	0	0	0	0	18	1	0	0	0	0	0	0	1	0	0	0	44196	0	0
S62-IBD-076-SC	Sigmoid Colon	CD	0	0	0	1	0	0	0	0	0	0	0	0	0	0	0	0	0	0	0	0	19	1	0	0	0	0	3	0	8	0	0	0	6185	0	0
S12-IBD-025TI	Terminal Ileum	CD	0	0	0	0	0	0	0	0	0	0	3	0	1	0	1	0	156	0	0	0	17	0	0	0	0	0	0	0	1	0	0	0	5642	33442	0
S14-IBD-028TI	Terminal Ileum	CD	0	0	0	18	0	0	0	0	0	0	0	0	0	0	0	0	4	0	0	0	216152	3	0	0	0	0	0	0	0	0	0	0	9367	0	0
S1-IBD-004-TI	Terminal Ileum	CD	0	0	2	1	0	0	0	0	0	0	0	0	0	0	0	0	0	0	0	0	8	0	1	0	0	0	0	0	0	0	0	0	21045	1	0
S3-IBD-004-SC	Sigmoid Colon	CD	0	0	0	0	0	0	0	0	0	0	1	0	0	0	0	0	0	0	0	0	10	0	15257	0	0	0	0	0	0	0	0	0	2415	11193	0
S7-IBD-009-SC	Sigmoid Colon	CD	0	0	4208	0	0	0	0	0	0	0	0	0	0	0	0	1	0	0	0	0	19117	0	0	0	0	0	0	0	5	0	0	0	43543	0	0
S52-IBD-067-TI	Terminal Ileum	CD	2	0	0	0	1	0	0	0	0	0	0	0	0	0	0	0	0	0	0	0	0	0	0	0	0	0	0	0	1	0	0	0	19729	15	0
S61-IBD-076-TC	Transverse Colon	CD	1	0	0	4	0	0	0	0	0	0	0	0	0	0	0	0	0	2	0	0	11	0	0	0	0	0	5	0	8	0	0	0	32026	5	0
S48-IBD-079TC	Transverse Colon	CD	0	0	0	0	0	0	0	0	0	39022	0	0	0	0	0	0	0	0	0	0	5	0	0	0	0	0	0	0	2	0	0	0	12	3	0
S2-IBD-004-TC	Transverse Colon	CD	0	0	0	0	0	749	12072	0	0	0	0	0	0	0	0	0	0	0	0	0	7	0	0	0	0	0	0	0	7741	0	0	0	11249	1836	0
S44-IBD-074TI	Terminal Ileum	CD	0	0	0	0	0	0	0	0	0	2	0	1	0	0	0	0	0	0	0	0	120875	0	0	0	0	0	0	0	4	0	0	0	12556	1	0
S47-IBD-079TI	Terminal Ileum	CD	0	0	0	0	0	0	0	20	0	1	0	0	0	0	0	0	2	0	0	0	6	0	0	0	0	0	0	0	46	0	0	0	117993	2	0
S49-IBD-079SC	Sigmoid Colon	CD	0	4	0	0	0	0	0	0	0	0	0	0	0	0	0	0	0	0	0	0	3	0	0	0	6	0	0	19382	2	0	0	0	3	31887	0
S16-IBD-013-TC-	Transverse Colon	CD	0	0	0	0	0	1	0	0	0	0	0	0	0	0	0	0	0	0	0	0	19	0	0	0	2	0	0	0	1	0	0	5	29664	1	0
S19-IBD-017-TC	Transverse Colon	CD	0	0	0	0	0	1	0	0	0	0	1	0	0	0	0	0	0	0	0	0	6	0	1	0	0	0	0	0	1	0	0	0	7	43391	0
S19-IBD-030SC	Sigmoid Colon	CD	0	0	0	12	0	0	0	0	0	0	0	0	0	0	0	0	6	0	0	0	35578	0	0	0	0	0	0	0	0	0	0	0	42496	0	0
S14-IBD-012-SC	Sigmoid Colon	CD	0	0	0	2	0	0	3	0	0	0	0	0	0	0	0	0	0	0	0	0	12257	5	0	0	0	0	0	0	0	0	0	0	29615	5	0
S23-IBD-019-TC	Transverse Colon	CD	0	0	0	0	0	1	0	0	0	0	0	0	0	0	0	0	15	0	0	0	0	0	0	0	0	0	0	0	0	0	0	0	25575	12340	0
S9-IBD-024TI	Terminal Ileum	CD	0	0	0	22154	0	0	0	0	0	0	1	0	0	0	3091	0	0	0	0	0	7	235	0	0	0	0	0	0	1	85	0	0	1	1	0
S16-IBD-028SC	Sigmoid Colon	CD	0	0	0	5	0	0	0	0	0	0	0	0	0	0	0	0	3	0	0	0	125149	0	0	0	0	0	0	0	0	0	0	0	8	0	0
S17-IBD-030TI	Terminal Ileum	CD	0	0	0	4	0	0	0	0	0	0	0	0	0	0	0	0	3	0	0	0	79284	0	0	0	0	0	0	0	0	0	0	0	7	0	0
S13-IBD-012-TC	Transverse Colon	CD	0	0	0	0	0	2	0	0	0	0	0	0	0	0	0	0	0	0	0	0	1	0	14302	0	0	0	0	0	0	0	0	0	9	0	0
S17-IBD-013-SC	Sigmoid Colon	CD	0	0	0	0	0	10926	0	0	0	0	13231	3	0	0	0	0	0	0	0	1	7	0	0	0	0	0	0	0	0	0	0	0	1	22231	0
S18-IBD-017-TI	Terminal Ileum	CD	0	0	0	0	0	0	0	0	0	0	0	0	0	0	0	0	0	0	0	7132	0	0	0	0	11727	0	0	0	0	0	0	0	14598	0	0
S34-IBD-031-TI	Terminal Ileum	CD	0	0	0	3	0	0	0	0	0	0	0	0	0	0	0	0	0	0	2	0	17	3	0	0	0	0	0	0	0	0	0	4	25151	2	0
S53-IBD-067-TC	Transverse Colon	CD	0	0	0	3	0	0	0	0	0	0	0	0	0	0	0	1	0	16360	0	0	1	2	0	0	0	0	0	1	0	0	0	0	41248	0	0
S26-IBD-056TI	Terminal Ileum	UC	0	0	0	0	0	0	0	0	0	0	0	0	0	0	0	0	0	0	2	0	11	0	0	0	0	0	0	0	0	0	0	0	29816	7996	2
S27-IBD-056TC	Transverse Colon	UC	0	0	0	0	0	0	0	0	0	0	0	0	0	0	0	0	0	0	34755	0	5	0	0	0	0	0	0	0	0	0	0	0	5327	0	68131
S28-IBD-056SC	Sigmoid Colon	UC	0	0	0	0	0	0	0	0	0	0	0	0	0	0	0	0	0	22	2	0	5	0	0	0	0	0	0	0	0	0	0	0	91471	0	1
S33-IBD-062TC	Transverse Colon	UC	0	0	0	0	0	0	0	0	0	0	0	0	0	0	0	0	0	1	0	0	5	0	0	0	0	0	0	0	0	0	0	0	26953	0	1
S34-IBD-062SC	Sigmoid Colon	UC	0	0	0	0	0	0	0	0	0	0	0	0	0	0	0	0	0	5	0	0	3	0	0	0	0	0	0	0	0	0	0	0	75564	0	3
S33-IBD-027-SC	Sigmoid Colon	UC	0	0	0	0	0	0	0	0	0	0	0	0	0	0	0	0	0	0	0	0	31044	0	0	0	0	0	0	0	0	0	0	56421	248	4	0
S52-IBD-086SC	Sigmoid Colon	UC	0	1	0	0	6874	0	0	0	0	0	0	390	0	0	0	0	0	0	0	0	6878	0	0	0	2	0	0	0	1	0	0	0	6233	80684	0
S41-IBD-073TI	Terminal Ileum	UC	0	0	0	0	0	0	0	0	0	1	0	2	0	0	0	0	0	0	0	0	4	0	0	0	0	0	0	0	42832	0	0	0	74004	34455	0
S57-IBD-072-TI	Terminal Ileum	UC	1	0	0	0	0	0	0	0	0	0	0	0	0	0	0	1	0	0	0	0	1	0	0	0	0	0	1	0	0	0	0	0	1773	3	0
S40-IBD-071SC	Sigmoid Colon	UC	0	0	0	0	0	0	0	0	0	1	0	0	0	0	0	0	0	0	0	0	7	0	0	0	0	0	0	0	2	0	0	0	1304	0	0
S43-IBD-073SC	Sigmoid Colon	UC	0	0	0	0	0	0	0	0	0	3	0	0	0	0	0	0	30773	0	0	0	4	0	0	0	0	0	0	0	2	0	0	0	9	1	0
S10-IBD-011-SC	Sigmoid Colon	UC	0	0	0	0	0	0	0	0	0	0	0	0	0	0	0	0	0	0	0	0	87037	0	0	3187	0	0	0	0	0	0	0	0	8	0	0
S38-IBD-071TI	Terminal Ileum	UC	0	0	0	0	0	0	0	0	0	2	0	0	0	0	0	0	1	0	0	0	13	0	0	0	0	0	0	0	1	0	0	0	40816	1	0
S41-IBD-038-TC	Transverse Colon	UC	0	0	0	0	0	1	0	0	0	0	0	33466	0	0	0	0	0	0	0	0	63020	0	0	0	0	0	0	0	6	0	0	0	19	4	0
S42-IBD-038-SC	Sigmoid Colon	UC	0	0	0	0	0	0	0	0	0	0	0	0	0	0	0	0	0	0	0	0	82264	0	0	0	0	0	0	0	0	0	0	0	2	2606	0
S59-IBD-072-SC	Sigmoid Colon	UC	0	0	0	0	0	0	0	0	0	0	0	5	0	0	0	0	0	3	0	0	0	0	0	0	0	0	0	2	0	0	16573	0	6571	0	0
S64-IBD-078-TC	Transverse Colon	UC	0	0	0	9	0	0	0	0	0	0	0	0	0	0	0	0	0	0	0	0	46322	5	0	0	0	0	0	0	12	0	0	0	39257	1	0
S9-IBD-011-TC	Transverse Colon	UC	0	0	0	0	0	0	0	0	0	0	0	0	0	0	0	0	0	0	0	0	36353	0	0	0	0	0	0	0	0	0	0	1	1	9880	0
S5-IBD-022TC	Transverse Colon	UC	0	0	0	0	0	0	0	0	0	0	0	0	0	0	0	0	0	0	0	0	41162	0	0	0	0	0	0	0	1	0	0	8	41340	0	0
S8-IBD-011-TI	Terminal Ileum	UC	0	0	0	0	0	0	0	0	0	0	0	0	0	0	0	0	0	0	0	0	34350	0	2	0	0	0	0	0	2	0	0	0	3	13679	0
S65-IBD-078-SC	Sigmoid Colon	UC	0	0	0	6641	0	0	0	0	0	0	0	0	0	0	0	0	0	0	0	0	48463	0	0	0	0	1410	4	0	38643	1	0	691	20678	4	0
S20-IBD-032TI	Terminal Ileum	UC	0	0	0	203	0	0	0	0	0	0	0	1	0	0	0	0	3	0	0	0	48	78986	0	0	0	0	0	0	0	2	0	0	14	0	0
S61-IBD-090SC	Sigmoid Colon	UC	0	0	0	17148	0	0	0	0	0	0	0	0	0	0	0	0	0	0	0	0	29	2	0	0	0	0	0	0	0	6	0	0	21979	32147	0
S51-IBD-086TC	Transverse Colon	UC	0	46469	0	0	0	0	0	0	0	0	0	0	0	0	0	0	0	0	0	0	0	0	0	0	1	0	0	0	0	0	0	0	2049	62086	0
S21-IBD-032TC	Transverse Colon	UC	0	0	0	100290	0	0	0	0	0	0	0	0	0	0	0	0	1	0	0	0	43	31	0	0	0	0	0	0	0	368	0	0	2	0	0
S32-IBD-027-TC	Transverse Colon	UC	0	0	0	0	0	0	0	0	0	0	0	0	0	0	0	0	0	0	0	0	6	0	0	0	22027	0	0	0	0	0	0	2	3	6	0
S40-IBD-038-TI	Terminal Ileum	UC	0	0	0	0	0	0	0	0	0	0	0	1	0	0	0	0	0	0	0	0	82873	0	0	0	0	0	0	0	0	0	0	0	3	0	0
